# Supplementary material for: Epidemiology of ankle sprains and anterior cruciate ligament injuries in youth basketball athletes in Niigata, Japan: A regional survey on injury management and healthcare professional involvement
Source: PLoS One. 2026 Mar 12;21(3):e0344196. doi: 10.1371/journal.pone.0344196 (PMC12981472; doi:10.1371/journal.pone.0344196)
Supplement: S1 Dataset — (XLSX) [file pone.0344196.s001.xlsx]

## Sheet: Dataset
#	Category	Age	Sex	Incidence of Ankle Sprains 0=No 1=Yes	Health Consultation 0=No 1=Yes	Contact with Judo therapist 0=No 1=Yes	not seeking medical attention 0=No 1=Yes	Return to Play Despite Pain 0=No 1=Yes	CAI 0=No 1=Yes	ACL 0=No 1=Yes
1	U-12	9	Male	0	1	0	0	1	0	0
2	U-12	9	Male	0	1	0	0	1	0	0
3	U-12	11	Male	1	1	0	0	1	1	0
4	U-12	11	Male	0	1	0	0	1	0	0
5	U-12	11	Male	1	1	0	0	1	1	0
6	U-12	11	Male	1	1	1	0	0	0	0
7	U-12	12	Male	1	1	0	0	0	0	0
8	U-12	11	Male	0	1	0	0	1	0	0
9	U-12	7	Male	0	1	0	0	1	0	0
10	U-12	10	Male	0	1	0	0	1	0	0
11	U-12	9	Male	0	1	0	0	1	0	0
12	U-12	9	Male	0	1	0	0	1	0	0
13	U-12	11	Male	0	1	0	0	1	0	0
14	U-12	11	Male	0	1	0	0	1	0	0
15	U-12	10	Male	1	1	0	0	1	0	0
16	U-12	10	Male	0	1	0	0	1	0	0
17	U-12	10	Male	0	1	0	0	1	0	0
18	U-12	10	Male	0	1	0	0	1	0	0
19	U-12	11	Male	0	1	0	0	1	0	0
20	U-12	10	Male	0	1	0	0	1	0	0
21	U-12	9	Male	1	1	1	0	0	1	0
22	U-12	9	Male	0	1	0	0	1	0	0
23	U-12	9	Male	0	1	0	0	1	0	0
24	U-12	9	Male	0	1	0	0	1	0	0
25	U-12	8	Male	0	0	0	1	1	0	0
26	U-12	9	Male	0	1	0	0	1	0	0
27	U-12	9	Male	0	1	0	0	1	0	0
28	U-12	11	Male	0	1	0	0	1	0	0
29	U-12	11	Female	1	1	0	0	1	0	0
30	U-12	10	Female	1	1	0	0	1	0	0
31	U-12	11	Female	1	1	0	0	1	0	0
32	U-12	10	Female	1	1	0	0	1	0	0
33	U-12	7	Female	1	1	0	0	1	0	0
34	U-12	11	Female	1	1	0	0	1	0	0
35	U-12	11	Female	1	1	1	0	1	1	0
36	U-12	10	Female	1	1	0	0	1	0	0
37	U-12	10	Female	1	1	0	0	1	0	0
38	U-12	11	Female	1	1	0	0	1	0	0
39	U-12	11	Female	1	1	0	0	1	0	0
40	U-12	11	Male	0	1	0	0	1	0	0
41	U-12	11	Male	0	1	0	0	1	0	0
42	U-12	11	Male	1	1	0	0	1	1	0
43	U-12	11	Male	0	1	0	0	1	0	0
44	U-12	10	Male	0	1	0	0	1	0	0
45	U-12	11	Male	0	1	0	0	1	0	0
46	U-12	11	Male	0	1	0	0	1	0	0
47	U-12	10	Male	0	1	0	0	1	0	0
48	U-12	11	Male	0	1	0	0	1	0	0
49	U-12	12	Female	1	1	0	0	1	0	0
50	U-12	11	Male	1	0	0	1	1	1	0
51	U-12	11	Male	0	1	0	0	1	0	0
52	U-12	11	Female	1	1	0	0	1	1	0
53	U-12	9	Female	1	1	0	0	0	1	0
54	U-12	9	Female	1	1	0	0	1	0	0
55	U-12	9	Female	1	1	1	0	1	1	0
56	U-12	8	Female	1	1	1	0	0	1	0
57	U-12	10	Female	1	1	0	0	1	0	0
58	U-12	8	Female	1	1	0	0	1	0	0
59	U-12	9	Female	1	1	1	0	0	1	0
60	U-12	11	Male	0	1	0	0	1	0	0
61	U-12	10	Male	0	1	0	0	1	0	0
62	U-12	11	Male	0	1	0	0	1	0	0
63	U-12	11	Male	0	1	0	0	1	0	0
64	U-12	10	Male	1	0	0	1	0	1	0
65	U-12	8	Male	0	1	0	0	1	0	0
66	U-12	11	Male	0	1	0	0	1	0	0
67	U-12	11	Male	0	1	0	0	1	0	0
68	U-12	12	Male	1	1	0	0	0	0	0
69	U-12	8	Male	0	1	0	0	1	0	0
70	U-12	10	Male	0	1	0	0	1	0	0
71	U-12	10	Male	1	1	1	0	0	1	0
72	U-12	12	Male	1	1	1	0	1	1	0
73	U-12	9	Male	0	1	0	0	1	0	0
74	U-12	11	Male	1	1	1	0	0	1	0
75	U-12	11	Male	1	0	0	1	1	1	0
76	U-12	8	Male	0	1	0	0	1	0	0
77	U-12	11	Male	1	1	0	0	1	0	0
78	U-12	12	Male	1	1	1	0	0	1	0
79	U-12	8	Male	0	1	0	0	1	0	0
80	U-12	11	Male	0	1	0	0	1	0	0
81	U-12	9	Female	1	1	0	0	1	1	0
82	U-12	9	Female	1	1	0	0	1	0	0
83	U-12	10	Female	1	1	0	0	1	0	0
84	U-12	9	Female	1	1	0	0	1	0	0
85	U-12	10	Female	1	1	1	0	1	1	0
86	U-12	10	Female	0	0	0	1	1	0	0
87	U-12	8	Female	1	1	0	0	1	0	0
88	U-12	10	Female	1	1	0	0	1	0	0
89	U-12	10	Female	1	1	0	0	1	0	0
90	U-12	10	Female	1	1	0	0	1	0	0
91	U-12	9	Female	1	1	0	0	1	0	0
92	U-12	9	Female	1	1	0	0	1	0	0
93	U-12	9	Female	1	1	0	0	1	0	0
94	U-12	12	Female	1	1	0	0	1	0	0
95	U-12	11	Female	1	1	0	0	1	0	0
96	U-12	10	Female	1	1	0	0	1	0	0
97	U-12	11	Female	1	1	0	0	1	0	0
98	U-12	9	Female	1	1	0	0	1	0	0
99	U-12	10	Male	0	1	0	0	1	0	0
100	U-12	11	Male	1	1	1	0	0	0	0
101	U-12	12	Male	1	1	1	0	1	1	0
102	U-12	9	Male	0	1	0	0	1	0	0
103	U-12	11	Male	0	1	0	0	1	0	0
104	U-12	12	Male	1	1	1	0	1	1	0
105	U-12	11	Male	1	1	0	0	1	1	0
106	U-12	11	Male	0	1	0	0	1	0	0
107	U-12	11	Male	0	1	0	0	0	0	0
108	U-12	12	Male	0	1	0	0	0	0	0
109	U-12	11	Male	0	1	0	0	0	0	0
110	U-12	10	Male	0	1	0	0	0	0	0
111	U-12	10	Male	1	1	1	0	1	1	0
112	U-12	10	Male	0	1	0	0	0	0	0
113	U-12	10	Male	0	1	0	0	0	0	0
114	U-12	9	Male	0	1	0	0	0	0	0
115	U-12	9	Male	0	1	0	0	0	0	0
116	U-12	9	Male	0	1	0	0	0	0	0
117	U-12	9	Male	0	1	0	0	0	0	0
118	U-12	9	Female	1	1	0	0	1	0	0
119	U-12	8	Female	1	1	0	0	1	0	0
120	U-12	10	Female	1	1	0	0	1	0	0
121	U-12	8	Female	1	1	0	0	1	0	0
122	U-12	12	Female	1	1	0	0	1	0	0
123	U-12	8	Female	1	1	0	0	1	0	0
124	U-12	9	Male	0	1	0	0	0	0	0
125	U-12	9	Male	0	1	0	0	0	0	0
126	U-12	10	Male	0	1	0	0	0	0	0
127	U-12	11	Male	0	1	0	0	0	0	0
128	U-12	10	Male	0	1	0	0	0	0	0
129	U-12	9	Male	1	1	1	0	1	0	0
130	U-12	9	Male	0	1	0	0	0	0	0
131	U-12	10	Male	0	1	0	0	0	0	0
132	U-12	10	Male	0	0	0	1	0	0	0
133	U-12	9	Male	0	1	0	0	0	0	0
134	U-12	9	Male	0	1	0	0	0	0	0
135	U-12	10	Male	0	1	0	0	0	0	0
136	U-12	11	Male	0	1	0	0	0	0	0
137	U-12	9	Male	0	1	0	0	0	0	0
138	U-12	10	Male	0	1	0	0	0	0	0
139	U-12	11	Female	1	1	0	0	1	0	0
140	U-12	12	Female	1	1	1	0	1	1	0
141	U-12	9	Female	1	1	0	0	1	0	0
142	U-12	9	Female	1	1	0	0	1	0	0
143	U-12	10	Female	1	1	0	0	1	0	0
144	U-12	11	Female	1	1	0	0	1	0	0
145	U-12	8	Female	1	1	1	0	1	1	0
146	U-12	9	Female	1	1	0	0	1	0	0
147	U-12	9	Female	1	1	0	0	1	0	0
148	U-12	10	Female	1	1	0	0	1	0	0
149	U-12	10	Female	1	1	0	0	1	0	0
150	U-12	9	Female	1	1	0	0	1	0	0
151	U-12	8	Female	1	1	0	0	1	0	0
152	U-12	8	Female	1	1	0	0	1	0	0
153	U-12	9	Female	1	1	0	0	1	0	0
154	U-12	9	Female	1	1	0	0	1	0	0
155	U-12	10	Female	1	1	0	0	1	0	0
156	U-12	9	Female	1	1	0	0	1	0	0
157	U-12	9	Female	1	1	0	0	1	0	0
158	U-12	11	Female	1	1	0	0	1	0	0
159	U-12	9	Female	1	1	0	0	1	0	0
160	U-12	11	Female	1	1	0	0	1	0	0
161	U-12	8	Female	1	1	0	0	1	0	0
162	U-12	8	Female	1	1	0	0	1	0	0
163	U-12	8	Female	1	1	0	0	1	0	0
164	U-12	10	Female	1	1	0	0	1	0	0
165	U-12	9	Female	1	0	0	1	0	1	0
166	U-12	9	Female	1	1	1	0	0	0	0
167	U-12	11	Male	0	0	0	1	1	0	0
168	U-12	11	Male	0	1	0	0	0	0	0
169	U-12	10	Male	0	1	0	0	0	0	0
170	U-12	12	Male	0	1	0	0	0	0	0
171	U-12	10	Male	0	1	0	0	0	0	0
172	U-12	11	Male	1	1	1	0	1	1	0
173	U-12	10	Male	0	1	0	0	0	0	0
174	U-12	11	Female	1	0	0	1	1	1	0
175	U-12	8	Female	1	1	0	0	1	0	0
176	U-12	11	Female	1	0	0	1	1	1	0
177	U-12	12	Female	1	1	0	0	1	0	0
178	U-12	9	Female	1	1	0	0	1	0	0
179	U-12	12	Female	1	1	1	0	1	1	0
180	U-12	9	Male	1	1	0	0	1	0	0
181	U-12	8	Male	0	1	0	0	0	0	0
182	U-12	8	Male	1	1	1	0	0	1	0
183	U-12	10	Male	1	1	0	0	1	1	0
184	U-12	10	Male	1	1	1	0	1	1	0
185	U-12	9	Male	0	1	0	0	0	0	0
186	U-12	10	Male	1	1	0	0	0	0	0
187	U-12	9	Male	1	1	1	0	1	0	0
188	U-12	8	Male	1	1	0	0	0	0	0
189	U-12	9	Male	0	1	0	0	0	0	0
190	U-12	9	Male	0	1	0	0	0	0	0
191	U-12	10	Male	0	1	0	0	0	0	0
192	U-12	10	Male	1	0	0	1	1	1	0
193	U-12	10	Female	1	1	0	0	1	0	0
194	U-12	11	Female	1	1	0	0	1	0	0
195	U-12	10	Female	1	1	1	0	1	0	0
196	U-12	11	Female	1	1	0	0	1	0	0
197	U-12	9	Female	1	1	0	0	1	0	0
198	U-12	9	Female	1	1	0	0	1	0	0
199	U-12	9	Female	1	1	0	0	1	0	0
200	U-12	9	Female	1	1	1	0	0	0	0
201	U-12	12	Female	1	1	0	0	1	0	0
202	U-12	12	Female	1	1	0	0	1	0	0
203	U-12	10	Female	1	1	0	0	1	0	0
204	U-12	9	Female	1	1	0	0	1	0	0
205	U-12	8	Female	1	1	0	0	1	0	0
206	U-12	12	Female	1	1	0	0	1	0	0
207	U-12	9	Female	1	1	0	0	1	0	0
208	U-12	8	Female	1	1	0	0	1	0	0
209	U-12	11	Female	1	1	0	0	1	0	0
210	U-12	9	Female	1	1	0	0	1	0	0
211	U-12	11	Female	1	1	0	0	0	0	0
212	U-12	9	Female	1	1	0	0	1	0	0
213	U-12	12	Female	1	1	0	0	1	0	0
214	U-12	11	Female	1	1	0	0	1	0	0
215	U-12	12	Female	1	1	0	0	1	0	0
216	U-12	12	Male	1	1	1	0	0	0	0
217	U-12	11	Male	0	1	0	0	0	0	0
218	U-12	11	Male	1	1	0	0	1	1	0
219	U-12	10	Male	0	1	0	0	0	0	0
220	U-12	10	Male	0	1	0	0	0	0	0
221	U-12	10	Male	0	1	0	0	0	0	0
222	U-12	8	Male	1	1	0	0	0	1	0
223	U-12	8	Male	0	1	0	0	0	0	0
224	U-12	11	Male	0	1	0	0	0	0	0
225	U-12	11	Male	1	1	1	0	1	1	0
226	U-12	9	Male	0	1	0	0	0	0	0
227	U-12	9	Male	0	1	0	0	0	0	0
228	U-12	10	Male	0	1	0	0	0	0	0
229	U-12	10	Male	0	1	0	0	0	0	0
230	U-12	10	Male	0	1	0	0	0	0	0
231	U-12	12	Male	1	1	0	0	1	0	0
232	U-12	12	Male	0	1	0	0	0	0	0
233	U-12	7	Male	0	1	0	0	0	0	0
234	U-12	7	Male	0	1	0	0	0	0	0
235	U-12	10	Male	1	1	0	0	1	0	0
236	U-12	8	Male	0	1	0	0	0	0	0
237	U-12	11	Male	0	1	0	0	0	0	0
238	U-12	10	Male	0	1	0	0	0	0	0
239	U-12	12	Male	0	1	0	0	0	0	0
240	U-12	9	Male	0	1	0	0	0	0	0
241	U-12	11	Male	0	1	0	0	0	0	0
242	U-12	9	Female	1	1	0	0	1	0	0
243	U-12	12	Female	1	1	0	0	1	0	0
244	U-12	11	Female	1	1	0	0	1	0	0
245	U-12	12	Female	1	1	0	0	1	0	0
246	U-12	9	Female	1	1	0	0	1	0	0
247	U-12	9	Female	1	1	1	0	1	1	0
248	U-12	10	Female	1	1	0	0	1	0	0
249	U-12	10	Female	1	1	1	0	1	0	0
250	U-12	10	Female	1	1	0	0	1	0	0
251	U-12	10	Female	1	1	0	0	1	0	0
252	U-12	12	Female	1	1	0	0	1	0	0
253	U-12	8	Female	1	1	0	0	1	0	0
254	U-12	10	Female	1	1	0	0	1	0	0
255	U-12	9	Female	1	1	1	0	1	0	0
256	U-12	11	Female	1	1	1	0	1	0	0
257	U-12	12	Female	1	1	0	0	1	0	0
258	U-12	10	Female	1	1	1	0	1	0	0
259	U-12	9	Female	1	1	0	0	1	0	0
260	U-12	12	Female	1	1	0	0	1	0	0
261	U-12	11	Female	1	1	0	0	1	0	0
262	U-12	12	Female	1	1	0	0	1	0	0
263	U-12	8	Female	1	1	0	0	1	0	0
264	U-12	8	Female	1	1	1	0	0	1	0
265	U-12	8	Female	1	1	0	0	1	0	0
266	U-12	11	Female	1	1	0	0	1	0	0
267	U-12	9	Female	1	1	0	0	1	0	0
268	U-12	12	Female	1	1	0	0	1	0	0
269	U-12	11	Female	1	1	0	0	1	0	0
270	U-12	10	Female	1	1	0	0	1	0	0
271	U-12	10	Female	1	1	0	0	1	0	0
272	U-12	9	Female	1	1	0	0	1	0	0
273	U-12	8	Female	1	1	0	0	1	0	0
274	U-12	10	Female	1	1	0	0	0	0	0
275	U-12	12	Male	0	1	0	0	0	0	0
276	U-12	10	Male	0	1	0	0	0	0	0
277	U-12	11	Male	1	1	1	0	0	1	0
278	U-12	11	Male	0	1	0	0	0	0	0
279	U-12	7	Male	0	1	0	0	0	0	0
280	U-12	8	Male	0	1	0	0	0	0	0
281	U-12	7	Male	0	1	0	0	0	0	0
282	U-12	10	Male	0	1	0	0	0	0	0
283	U-12	7	Male	0	1	0	0	0	0	0
284	U-12	7	Male	0	1	0	0	0	0	0
285	U-12	9	Male	0	1	0	0	0	0	0
286	U-12	11	Male	0	1	0	0	0	0	0
287	U-12	10	Male	1	0	0	1	1	1	0
288	U-12	10	Male	0	1	0	0	0	0	0
289	U-12	10	Male	0	1	0	0	0	0	0
290	U-12	10	Male	0	1	0	0	0	0	0
291	U-12	8	Male	0	1	0	0	0	0	0
292	U-12	11	Male	1	0	0	1	0	1	0
293	U-12	12	Male	1	1	0	0	1	1	0
294	U-12	10	Male	0	1	0	0	0	0	0
295	U-12	8	Female	1	1	1	0	1	1	0
296	U-12	10	Female	1	1	0	0	1	0	0
297	U-12	10	Female	1	1	1	0	0	0	0
298	U-12	10	Female	1	1	0	0	1	0	0
299	U-12	11	Female	1	1	0	0	1	0	0
300	U-12	11	Female	1	1	1	0	1	1	0
301	U-12	11	Female	1	1	0	0	1	0	0
302	U-12	10	Female	1	1	0	0	1	0	0
303	U-12	9	Female	1	1	0	0	1	1	0
304	U-12	8	Female	1	1	0	0	1	0	0
305	U-12	8	Female	1	1	0	0	1	0	0
306	U-12	8	Female	1	1	0	0	1	0	0
307	U-12	8	Female	1	1	0	0	1	0	0
308	U-12	11	Female	1	1	0	0	1	0	0
309	U-12	9	Female	1	1	0	0	1	0	0
310	U-12	9	Female	1	1	0	0	1	0	0
311	U-12	11	Female	1	1	0	0	1	0	0
312	U-12	10	Male	0	1	0	0	0	0	0
313	U-12	10	Male	1	1	0	0	0	0	0
314	U-12	11	Male	0	1	0	0	0	0	0
315	U-12	12	Male	0	1	0	0	0	0	0
316	U-12	10	Male	0	1	0	0	0	0	0
317	U-12	10	Male	0	1	0	0	0	0	0
318	U-12	11	Male	1	1	0	0	0	1	0
319	U-12	11	Male	0	1	0	0	0	0	0
320	U-12	12	Male	1	1	0	0	1	0	0
321	U-12	10	Male	0	1	0	0	0	0	0
322	U-12	10	Male	0	1	0	0	0	0	0
323	U-12	11	Male	0	1	0	0	0	0	0
324	U-12	12	Male	0	1	0	0	0	0	0
325	U-12	11	Male	0	1	0	0	0	0	0
326	U-12	10	Male	0	1	0	0	0	0	0
327	U-12	7	Male	0	1	0	0	0	0	0
328	U-12	7	Male	0	1	0	0	0	0	0
329	U-12	7	Male	0	1	0	0	0	0	0
330	U-12	7	Male	0	1	0	0	0	0	0
331	U-12	8	Male	0	1	0	0	0	0	0
332	U-12	8	Male	1	1	0	0	1	0	0
333	U-12	9	Male	1	1	0	0	0	0	0
334	U-12	11	Male	0	1	0	0	0	0	0
335	U-12	10	Male	0	1	0	0	0	0	0
336	U-12	12	Male	1	1	0	0	1	0	0
337	U-12	7	Male	0	1	0	0	0	0	0
338	U-12	10	Male	0	1	0	0	0	0	0
339	U-12	8	Male	0	1	0	0	0	0	0
340	U-12	9	Male	1	1	0	0	0	1	0
341	U-12	8	Male	0	1	0	0	0	0	0
342	U-12	12	Male	1	1	0	0	1	1	0
343	U-12	9	Male	0	1	0	0	0	0	0
344	U-12	10	Male	1	1	1	0	1	1	0
345	U-12	10	Male	1	0	0	1	1	1	0
346	U-12	11	Male	1	1	0	0	1	1	0
347	U-12	9	Male	0	1	0	0	0	0	0
348	U-12	11	Male	1	1	1	0	0	1	0
349	U-12	8	Male	0	1	0	0	0	0	0
350	U-12	10	Male	0	1	0	0	0	0	0
351	U-12	11	Male	0	1	0	0	0	0	0
352	U-12	12	Female	1	1	0	0	1	0	0
353	U-12	8	Female	1	1	1	0	1	0	0
354	U-12	8	Female	1	1	0	0	0	0	0
355	U-12	10	Female	1	1	0	0	1	0	0
356	U-12	12	Female	1	1	0	0	1	0	0
357	U-12	12	Female	1	1	0	0	1	0	0
358	U-12	8	Female	1	1	0	0	1	0	0
359	U-12	9	Female	1	1	0	0	1	0	0
360	U-12	11	Female	1	1	0	0	1	0	0
361	U-12	9	Female	1	1	0	0	1	0	0
362	U-12	12	Female	1	1	0	0	1	0	0
363	U-12	10	Female	1	1	0	0	1	0	0
364	U-12	11	Male	0	1	0	0	0	0	0
365	U-12	10	Male	0	1	0	0	0	0	0
366	U-12	10	Male	1	1	1	0	1	1	0
367	U-12	11	Male	1	1	1	0	0	1	0
368	U-12	11	Male	1	1	1	0	0	1	0
369	U-12	10	Male	0	1	0	0	0	0	0
370	U-12	11	Male	0	1	0	0	0	0	0
371	U-12	9	Male	0	1	0	0	0	0	0
372	U-12	12	Male	1	1	1	0	1	1	0
373	U-12	11	Male	0	1	0	0	0	0	0
374	U-12	11	Male	1	1	1	0	0	0	0
375	U-12	10	Male	0	1	0	0	0	0	0
376	U-12	12	Male	1	1	0	0	0	0	0
377	U-12	12	Male	0	1	0	0	0	0	0
378	U-12	11	Male	0	1	0	0	0	0	0
379	U-12	11	Male	0	1	0	0	0	0	0
380	U-12	10	Male	0	1	0	0	0	0	0
381	U-12	10	Male	0	1	0	0	0	0	0
382	U-12	10	Male	0	1	0	0	0	0	0
383	U-12	10	Male	0	1	0	0	0	0	0
384	U-12	9	Male	0	1	0	0	0	0	0
385	U-12	9	Male	0	1	0	0	0	0	0
386	U-12	8	Male	0	1	0	0	0	0	0
387	U-12	7	Male	0	1	0	0	0	0	0
388	U-12	6	Male	0	1	0	0	0	0	0
389	U-12	12	Female	1	1	0	0	1	0	0
390	U-12	10	Female	1	1	0	0	0	0	0
391	U-12	8	Female	1	1	1	0	0	1	0
392	U-12	12	Female	1	1	0	0	1	0	0
393	U-12	11	Female	1	1	0	0	1	0	0
394	U-12	8	Female	1	1	0	0	1	0	0
395	U-12	8	Female	1	1	1	0	0	0	0
396	U-12	9	Female	1	1	0	0	1	0	0
397	U-12	10	Female	1	1	0	0	1	0	0
398	U-12	11	Female	1	1	0	0	1	0	0
399	U-12	10	Female	1	1	0	0	1	0	0
400	U-12	9	Female	1	1	0	0	1	0	0
401	U-12	10	Female	1	1	0	0	1	0	0
402	U-12	10	Female	1	1	0	0	1	0	0
403	U-12	10	Female	1	1	0	0	1	0	0
404	U-12	11	Female	1	1	0	0	1	0	0
405	U-12	9	Female	1	1	0	0	1	0	0
406	U-12	9	Female	1	1	0	0	1	0	0
407	U-12	10	Female	1	1	0	0	1	0	0
408	U-12	10	Male	0	1	0	0	0	0	0
409	U-12	8	Male	0	1	0	0	0	0	0
410	U-12	9	Male	0	1	0	0	0	0	0
411	U-12	7	Male	0	1	0	0	0	0	0
412	U-12	8	Male	0	1	0	0	0	0	0
413	U-12	11	Male	0	1	0	0	0	0	0
414	U-12	11	Male	0	1	0	0	0	0	0
415	U-12	12	Male	1	1	1	0	1	1	0
416	U-12	7	Male	0	1	0	0	0	0	0
417	U-12	8	Male	0	1	0	0	0	0	0
418	U-12	10	Male	0	1	0	0	0	0	0
419	U-12	8	Male	1	0	0	1	0	1	0
420	U-12	11	Male	1	1	0	0	1	1	0
421	U-12	8	Male	0	1	0	0	0	0	0
422	U-12	8	Female	1	1	0	0	0	0	0
423	U-12	12	Female	1	1	0	0	1	0	0
424	U-12	9	Female	1	1	0	0	1	0	0
425	U-12	9	Female	1	1	0	0	1	0	0
426	U-12	9	Female	1	1	1	0	1	1	0
427	U-12	10	Female	1	1	0	0	1	0	0
428	U-12	9	Female	1	1	0	0	1	0	0
429	U-12	11	Female	0	0	0	1	0	0	0
430	U-12	9	Female	1	1	0	0	1	0	0
431	U-12	11	Male	0	1	0	0	0	0	0
432	U-12	11	Male	1	1	0	0	1	1	0
433	U-12	11	Male	0	1	0	0	0	0	0
434	U-12	10	Male	0	1	0	0	0	0	0
435	U-12	11	Male	0	1	0	0	0	0	0
436	U-12	9	Male	0	1	0	0	0	0	0
437	U-12	7	Male	0	1	0	0	0	0	0
438	U-12	10	Male	1	1	1	0	1	1	0
439	U-12	12	Female	0	0	0	1	0	0	0
440	U-12	10	Female	1	1	0	0	1	0	0
441	U-12	12	Female	1	1	0	0	1	0	0
442	U-12	9	Female	1	1	0	0	1	0	0
443	U-12	9	Female	1	1	0	0	1	0	0
444	U-12	11	Female	1	1	0	0	1	0	0
445	U-12	11	Female	1	1	0	0	1	0	0
446	U-12	11	Female	1	1	0	0	1	0	0
447	U-12	9	Female	1	1	0	0	1	0	0
448	U-12	10	Female	1	1	0	0	1	0	0
449	U-12	9	Female	1	1	0	0	1	0	0
450	U-12	10	Female	1	1	1	0	0	0	0
451	U-12	11	Female	1	1	0	0	1	0	0
452	U-12	10	Female	1	1	1	0	0	1	0
453	U-12	11	Female	1	1	0	0	1	0	0
454	U-12	12	Female	1	0	0	1	0	1	0
455	U-12	12	Female	1	1	0	0	1	0	0
456	U-12	8	Female	1	1	0	0	1	0	0
457	U-12	9	Female	1	1	1	0	0	1	0
458	U-12	10	Female	1	1	0	0	1	0	0
459	U-12	12	Female	1	1	0	0	1	0	0
460	U-12	10	Female	1	1	0	0	1	0	0
461	U-12	9	Female	1	1	1	0	1	0	0
462	U-12	8	Female	1	1	0	0	1	0	0
463	U-12	12	Female	1	1	0	0	1	0	0
464	U-12	9	Female	1	1	0	0	1	0	0
465	U-12	10	Female	1	1	0	0	1	0	0
466	U-12	10	Female	1	1	0	0	1	0	0
467	U-12	8	Female	1	1	0	0	1	0	0
468	U-12	11	Male	0	1	0	0	0	0	0
469	U-12	10	Male	0	1	0	0	0	0	0
470	U-12	10	Male	1	1	1	0	0	0	0
471	U-12	11	Male	1	1	0	0	1	0	0
472	U-12	8	Male	0	1	0	0	0	0	0
473	U-12	8	Male	0	1	0	0	0	0	0
474	U-12	8	Male	0	1	0	0	0	0	0
475	U-12	12	Male	0	0	0	1	0	0	0
476	U-12	11	Male	1	1	1	0	1	1	0
477	U-12	12	Male	1	1	1	0	0	1	0
478	U-12	10	Male	0	1	0	0	0	0	0
479	U-12	12	Male	1	1	1	0	0	1	0
480	U-12	10	Male	0	1	0	0	0	0	0
481	U-12	12	Male	0	1	0	0	0	0	0
482	U-12	10	Male	0	1	0	0	0	0	0
483	U-12	11	Male	1	1	0	0	1	1	0
484	U-12	7	Male	0	1	0	0	0	0	0
485	U-12	10	Male	0	1	0	0	0	0	0
486	U-12	7	Male	0	1	0	0	0	0	0
487	U-12	11	Male	0	1	0	0	0	0	0
488	U-12	9	Male	0	1	0	0	0	0	0
489	U-12	11	Male	0	1	0	0	0	0	0
490	U-12	9	Male	0	1	0	0	0	0	0
491	U-12	10	Male	0	1	0	0	0	0	0
492	U-12	10	Female	1	1	0	0	1	0	0
493	U-12	10	Female	1	1	1	0	0	0	0
494	U-12	10	Female	1	1	0	0	1	0	0
495	U-12	11	Female	1	1	1	0	1	0	0
496	U-12	9	Female	1	1	0	0	1	0	0
497	U-12	10	Female	1	1	0	0	1	0	0
498	U-12	12	Female	1	1	0	0	0	0	0
499	U-12	10	Female	1	1	0	0	1	0	0
500	U-12	10	Female	1	1	0	0	1	0	0
501	U-12	9	Female	1	1	0	0	0	0	0
502	U-12	11	Male	1	1	1	0	0	1	0
503	U-12	11	Male	1	1	1	0	0	0	0
504	U-12	11	Male	1	1	0	0	0	0	0
505	U-12	11	Male	0	1	0	0	0	0	0
506	U-12	11	Male	1	1	0	0	1	0	0
507	U-12	10	Male	0	1	0	0	0	0	0
508	U-12	11	Male	1	1	1	0	0	0	0
509	U-12	10	Male	0	1	0	0	0	0	0
510	U-12	11	Male	0	1	0	0	0	0	0
511	U-12	11	Male	0	1	0	0	0	0	0
512	U-12	11	Male	0	1	0	0	0	0	0
513	U-12	7	Male	0	1	0	0	0	0	0
514	U-12	10	Male	1	1	0	0	1	0	0
515	U-12	11	Male	0	1	0	0	0	0	0
516	U-12	6	Male	0	1	0	0	0	0	0
517	U-12	8	Male	0	1	0	0	0	0	0
518	U-12	10	Male	0	1	0	0	0	0	0
519	U-12	9	Male	1	1	1	0	1	0	0
520	U-12	8	Male	0	1	0	0	0	0	0
521	U-12	8	Female	1	1	0	0	1	0	0
522	U-12	8	Female	1	0	0	1	1	1	0
523	U-12	12	Female	1	1	0	0	1	0	0
524	U-12	9	Female	1	1	0	0	1	0	0
525	U-12	10	Female	1	1	0	0	1	0	0
526	U-12	10	Female	1	1	0	0	1	0	0
527	U-12	10	Female	1	1	1	0	0	0	0
528	U-12	12	Female	1	1	1	0	1	1	0
529	U-12	11	Female	1	1	0	0	1	0	0
530	U-12	9	Female	1	1	0	0	1	0	0
531	U-12	11	Female	1	1	0	0	1	0	0
532	U-12	12	Female	1	1	0	0	1	0	0
533	U-12	11	Female	1	1	0	0	1	0	0
534	U-12	11	Female	1	1	0	0	1	0	0
535	U-12	7	Female	1	1	0	0	1	0	0
536	U-12	7	Female	1	1	1	0	1	0	0
537	U-12	10	Female	1	1	0	0	1	0	0
538	U-12	8	Female	1	1	0	0	1	0	0
539	U-12	10	Female	1	1	0	0	1	0	0
540	U-12	8	Female	1	1	0	0	1	0	0
541	U-12	11	Female	1	1	0	0	1	0	0
542	U-12	8	Female	1	1	0	0	1	0	0
543	U-12	9	Female	1	1	1	0	0	0	0
544	U-12	8	Female	1	1	1	0	0	0	0
545	U-12	11	Female	1	1	1	0	0	1	0
546	U-12	9	Female	1	1	0	0	1	0	0
547	U-12	10	Male	0	1	0	0	0	0	0
548	U-12	8	Male	0	1	0	0	0	0	0
549	U-12	11	Male	0	1	0	0	0	0	0
550	U-12	11	Male	0	1	0	0	0	0	0
551	U-12	8	Male	1	1	1	0	1	0	0
552	U-12	8	Male	0	1	0	0	0	0	0
553	U-12	8	Male	1	1	1	0	0	0	0
554	U-12	10	Female	1	1	0	0	1	0	0
555	U-12	9	Female	0	0	0	1	0	0	0
556	U-12	12	Female	1	1	0	0	1	0	0
557	U-12	12	Female	1	1	0	0	1	0	0
558	U-12	9	Female	1	1	0	0	1	0	0
559	U-12	8	Female	1	1	0	0	1	0	0
560	U-12	10	Female	1	1	0	0	1	0	0
561	U-12	8	Female	1	1	0	0	1	0	0
562	U-12	10	Female	1	1	0	0	1	0	0
563	U-12	8	Female	1	1	1	0	1	1	0
564	U-12	9	Female	1	1	0	0	1	0	0
565	U-12	10	Female	1	1	0	0	1	0	0
566	U-12	8	Female	1	1	1	0	1	0	0
567	U-12	10	Female	1	1	0	0	1	0	0
568	U-12	11	Female	1	1	1	0	0	0	0
569	U-12	11	Female	1	1	0	0	1	0	0
570	U-12	12	Female	1	1	0	0	1	0	0
571	U-12	10	Male	1	1	1	0	0	1	0
572	U-12	12	Male	0	1	0	0	0	0	0
573	U-12	8	Male	0	1	0	0	0	0	0
574	U-12	11	Male	0	1	0	0	0	0	0
575	U-12	9	Male	0	1	0	0	0	0	0
576	U-12	10	Male	1	1	1	0	0	0	0
577	U-12	8	Male	0	1	0	0	0	0	0
578	U-12	10	Male	0	1	0	0	0	0	0
579	U-12	10	Male	0	1	0	0	0	0	0
580	U-12	11	Male	1	1	0	0	0	1	0
581	U-12	10	Male	0	1	0	0	0	0	0
582	U-12	9	Male	0	1	0	0	0	0	0
583	U-12	11	Male	1	1	0	0	1	1	0
584	U-12	7	Male	1	1	1	0	0	1	0
585	U-12	11	Male	0	1	0	0	0	0	0
586	U-12	11	Male	1	1	0	0	0	0	0
587	U-12	8	Male	0	1	0	0	0	0	0
588	U-12	7	Male	0	1	0	0	0	0	0
589	U-12	11	Male	0	1	0	0	0	0	0
590	U-12	10	Male	0	1	0	0	0	0	0
591	U-12	12	Male	1	1	1	0	1	0	0
592	U-12	10	Male	0	1	0	0	0	0	0
593	U-12	8	Male	0	1	0	0	0	0	0
594	U-12	11	Male	0	1	0	0	0	0	0
595	U-12	11	Male	0	1	0	0	0	0	0
596	U-12	8	Female	1	1	1	0	1	1	0
597	U-12	9	Female	1	1	0	0	1	0	0
598	U-12	11	Female	1	1	0	0	1	0	0
599	U-12	11	Female	1	1	0	0	1	0	0
600	U-12	10	Female	1	1	0	0	1	0	0
601	U-12	7	Female	1	1	0	0	1	0	0
602	U-12	8	Female	1	1	0	0	1	0	0
603	U-12	9	Female	1	1	0	0	1	0	0
604	U-12	9	Female	1	1	0	0	1	0	0
605	U-12	11	Female	1	1	0	0	1	0	0
606	U-12	12	Female	1	1	0	0	1	0	0
607	U-12	7	Female	1	1	0	0	0	0	0
608	U-12	10	Female	1	1	0	0	1	0	0
609	U-12	10	Male	1	1	0	0	1	0	0
610	U-12	9	Male	0	1	0	0	0	0	0
611	U-12	11	Male	1	1	1	0	1	1	0
612	U-12	10	Male	0	1	0	0	0	0	0
613	U-12	11	Male	0	1	0	0	0	0	0
614	U-12	11	Male	1	1	1	0	0	1	0
615	U-12	12	Male	0	1	0	0	0	0	0
616	U-12	7	Male	0	1	0	0	0	0	0
617	U-12	8	Male	1	1	1	0	1	1	0
618	U-12	11	Male	1	1	1	0	1	1	0
619	U-12	9	Male	0	1	0	0	0	0	0
620	U-12	12	Male	0	1	0	0	0	0	0
621	U-12	9	Male	0	1	0	0	0	0	0
622	U-12	10	Male	0	1	0	0	0	0	0
623	U-12	8	Male	0	1	0	0	0	0	0
624	U-12	9	Male	0	1	0	0	0	0	0
625	U-12	12	Female	1	1	0	0	1	1	0
626	U-12	12	Female	0	1	0	0	1	0	0
627	U-12	11	Female	0	1	0	0	1	0	0
628	U-12	11	Female	1	1	1	0	0	1	0
629	U-12	9	Female	0	1	0	0	1	0	0
630	U-12	12	Female	1	1	1	0	1	1	0
631	U-12	12	Female	1	1	1	0	0	1	0
632	U-12	10	Female	0	1	0	0	1	0	0
633	U-12	11	Female	0	1	0	0	1	0	0
634	U-12	10	Female	0	1	0	0	1	0	0
635	U-12	8	Male	0	1	0	0	0	0	0
636	U-12	10	Male	1	0	0	1	1	1	0
637	U-12	11	Male	1	1	0	0	0	0	0
638	U-12	11	Male	0	0	0	1	1	0	0
639	U-12	10	Male	0	1	0	0	0	0	0
640	U-12	8	Male	0	1	0	0	0	0	0
641	U-12	12	Male	0	1	0	0	0	0	0
642	U-12	8	Male	0	1	0	0	0	0	0
643	U-12	8	Male	0	1	0	0	0	0	0
644	U-12	11	Male	1	1	1	0	1	1	0
645	U-12	10	Male	0	1	0	0	0	0	0
646	U-12	9	Male	0	1	0	0	0	0	0
647	U-12	12	Male	0	1	0	0	0	0	0
648	U-12	10	Male	0	1	0	0	0	0	0
649	U-12	12	Male	0	1	0	0	0	0	0
650	U-12	9	Female	1	1	1	0	0	1	0
651	U-12	7	Female	1	1	1	0	1	0	0
652	U-12	9	Female	1	1	1	0	0	0	0
653	U-12	8	Female	0	1	0	0	1	0	0
654	U-12	8	Female	0	1	0	0	1	0	0
655	U-12	10	Female	0	1	0	0	1	0	0
656	U-12	8	Female	0	1	0	0	1	0	0
657	U-12	8	Female	1	1	1	0	0	1	0
658	U-12	9	Female	0	1	0	0	1	0	0
659	U-12	11	Female	0	1	0	0	1	0	0
660	U-12	8	Female	0	1	0	0	1	0	0
661	U-12	10	Female	0	1	0	0	1	0	0
662	U-12	12	Female	1	1	1	0	1	0	0
663	U-12	9	Female	0	1	0	0	1	0	0
664	U-12	12	Female	0	1	0	0	1	0	0
665	U-12	9	Female	0	1	0	0	1	0	0
666	U-12	10	Female	0	1	0	0	1	0	0
667	U-12	12	Female	0	1	0	0	1	0	0
668	U-12	10	Female	0	1	0	0	1	0	0
669	U-12	10	Female	0	1	0	0	1	0	0
670	U-12	10	Male	1	1	1	0	0	0	0
671	U-12	11	Male	0	1	0	0	0	0	0
672	U-12	10	Male	0	1	0	0	0	0	0
673	U-12	11	Male	0	1	0	0	0	0	0
674	U-12	12	Male	0	1	0	0	0	0	0
675	U-12	10	Male	0	1	0	0	0	0	0
676	U-12	11	Male	0	1	0	0	0	0	0
677	U-12	11	Male	0	1	0	0	0	0	0
678	U-12	11	Male	0	1	0	0	0	0	0
679	U-12	12	Male	0	1	0	0	0	0	0
680	U-12	12	Male	1	1	1	0	1	0	0
681	U-12	12	Male	1	1	0	0	0	1	0
682	U-12	9	Male	0	1	0	0	0	0	0
683	U-12	12	Male	1	1	0	0	0	1	0
684	U-12	8	Male	0	1	0	0	0	0	0
685	U-12	9	Male	0	1	0	0	0	0	0
686	U-12	10	Male	0	1	0	0	0	0	0
687	U-12	11	Male	0	1	0	0	0	0	0
688	U-12	12	Male	1	1	1	0	0	1	0
689	U-12	12	Male	1	1	1	0	1	1	0
690	U-12	12	Male	1	1	1	0	1	1	0
691	U-12	10	Male	0	1	0	0	0	0	0
692	U-12	9	Male	0	1	0	0	0	0	0
693	U-12	11	Male	0	1	0	0	0	0	0
694	U-12	12	Male	1	1	1	0	1	1	0
695	U-12	11	Male	0	1	0	0	0	0	0
696	U-12	10	Male	0	1	0	0	0	0	0
697	U-12	8	Male	0	1	0	0	0	0	0
698	U-12	10	Female	0	1	0	0	1	0	0
699	U-12	10	Female	1	1	0	0	1	1	0
700	U-12	11	Female	0	1	0	0	1	0	0
701	U-12	8	Female	0	0	0	1	0	0	0
702	U-12	11	Female	0	1	0	0	1	0	0
703	U-12	11	Female	0	1	0	0	1	0	0
704	U-12	8	Female	1	1	1	0	1	1	0
705	U-12	9	Female	0	1	0	0	1	0	0
706	U-12	9	Female	0	1	0	0	1	0	0
707	U-12	8	Female	0	1	0	0	1	0	0
708	U-12	11	Female	0	1	0	0	1	0	0
709	U-12	10	Female	0	1	0	0	1	0	0
710	U-12	9	Female	0	1	0	0	1	0	0
711	U-12	11	Female	0	1	0	0	1	0	0
712	U-12	12	Female	0	1	0	0	1	0	0
713	U-12	11	Female	0	1	0	0	1	0	0
714	U-12	10	Female	1	1	0	0	0	1	0
715	U-12	12	Female	0	1	0	0	1	0	0
716	U-12	8	Female	0	1	0	0	1	0	0
717	U-12	10	Male	0	1	0	0	0	0	0
718	U-12	10	Male	0	1	0	0	0	0	0
719	U-12	8	Male	0	1	0	0	0	0	0
720	U-12	9	Male	0	1	0	0	0	0	0
721	U-12	11	Male	1	1	0	0	1	1	0
722	U-12	7	Male	0	1	0	0	0	0	0
723	U-12	10	Male	1	1	1	0	1	1	0
724	U-12	9	Male	0	1	0	0	0	0	0
725	U-12	12	Male	0	1	0	0	0	0	0
726	U-12	9	Male	0	1	0	0	0	0	0
727	U-12	11	Male	0	1	0	0	0	0	0
728	U-12	12	Male	0	1	0	0	0	0	0
729	U-12	10	Male	0	1	0	0	0	0	0
730	U-12	10	Male	1	1	0	0	1	1	0
731	U-12	11	Male	0	0	0	1	1	0	0
732	U-12	12	Male	0	1	0	0	0	0	0
733	U-12	11	Male	0	1	0	0	0	0	0
734	U-12	10	Male	0	1	0	0	0	0	0
735	U-12	11	Male	0	0	0	1	1	0	0
736	U-12	10	Male	0	1	0	0	0	0	0
737	U-12	11	Male	0	1	0	0	0	0	0
738	U-12	7	Male	0	1	0	0	0	0	0
739	U-12	7	Male	0	1	0	0	0	0	0
740	U-12	11	Male	0	1	0	0	0	0	0
741	U-12	10	Male	0	1	0	0	0	0	0
742	U-12	11	Female	0	1	0	0	1	0	0
743	U-12	11	Female	0	1	0	0	1	0	0
744	U-12	8	Female	0	0	0	1	0	0	0
745	U-12	11	Female	0	1	0	0	1	0	0
746	U-12	9	Female	1	1	1	0	0	1	0
747	U-12	9	Female	0	1	0	0	1	0	0
748	U-12	8	Female	0	1	0	0	1	0	0
749	U-12	6	Female	1	1	0	0	1	1	0
750	U-12	9	Female	0	1	0	0	1	0	0
751	U-12	9	Female	1	1	0	0	1	1	0
752	U-12	11	Female	0	1	0	0	1	0	0
753	U-12	10	Female	0	1	0	0	1	0	0
754	U-12	7	Female	0	1	0	0	1	0	0
755	U-12	7	Female	0	1	0	0	1	0	0
756	U-12	9	Female	1	1	1	0	1	1	0
757	U-12	12	Female	0	1	0	0	1	0	0
758	U-12	8	Female	0	1	0	0	1	0	0
759	U-12	10	Female	0	1	0	0	1	0	0
760	U-12	9	Female	0	1	0	0	1	0	0
761	U-12	8	Female	0	1	0	0	1	0	0
762	U-12	8	Male	0	1	0	0	0	0	0
763	U-12	11	Male	0	1	0	0	0	0	0
764	U-12	11	Male	0	1	0	0	0	0	0
765	U-12	9	Male	0	1	0	0	0	0	0
766	U-12	11	Female	0	1	0	0	1	0	0
767	U-12	9	Female	0	1	0	0	1	0	0
768	U-12	10	Female	1	1	1	0	1	1	0
769	U-12	12	Female	0	1	0	0	1	0	0
770	U-12	10	Female	0	1	0	0	1	0	0
771	U-12	8	Female	0	1	0	0	1	0	0
772	U-12	9	Female	0	1	0	0	1	0	0
773	U-12	11	Female	0	1	0	0	1	0	0
774	U-12	8	Female	0	1	0	0	1	0	0
775	U-12	12	Female	0	1	0	0	1	0	0
776	U-12	9	Female	0	1	0	0	1	0	0
777	U-12	12	Female	1	1	0	0	1	1	0
778	U-12	10	Female	1	0	0	1	0	1	0
779	U-12	9	Female	1	1	0	0	1	0	0
780	U-12	11	Female	0	1	0	0	1	0	0
781	U-12	8	Female	0	1	0	0	1	0	0
782	U-12	10	Female	0	1	0	0	1	0	0
783	U-12	12	Female	1	1	1	0	0	1	0
784	U-12	12	Female	0	1	0	0	1	0	0
785	U-12	11	Female	0	1	0	0	1	0	0
786	U-12	8	Female	0	1	0	0	1	0	0
787	U-12	10	Female	0	1	0	0	1	0	0
788	U-12	9	Female	0	1	0	0	1	0	0
789	U-12	8	Female	0	1	0	0	1	0	0
790	U-12	11	Male	0	1	0	0	0	0	0
791	U-12	9	Male	0	1	0	0	0	0	0
792	U-12	9	Male	0	1	0	0	0	0	0
793	U-12	11	Male	0	1	0	0	0	0	0
794	U-12	9	Male	0	1	0	0	0	0	0
795	U-12	9	Male	0	1	0	0	0	0	0
796	U-12	11	Male	0	1	0	0	0	0	0
797	U-12	9	Male	0	1	0	0	0	0	0
798	U-12	11	Male	1	1	0	0	1	0	0
799	U-12	10	Male	0	1	0	0	0	0	0
800	U-12	10	Male	0	1	0	0	0	0	0
801	U-12	11	Male	1	1	0	0	1	0	0
802	U-12	9	Female	0	1	0	0	1	0	0
803	U-12	10	Female	0	1	0	0	1	0	0
804	U-12	9	Female	0	1	0	0	1	0	0
805	U-12	9	Female	0	1	0	0	1	0	0
806	U-12	10	Female	0	1	0	0	1	0	0
807	U-12	9	Female	1	1	0	0	1	1	0
808	U-12	10	Female	1	1	0	0	1	0	0
809	U-12	8	Female	0	1	0	0	1	0	0
810	U-12	11	Female	0	1	0	0	1	0	0
811	U-12	9	Female	0	1	0	0	1	0	0
812	U-12	8	Female	0	1	0	0	1	0	0
813	U-12	11	Female	0	1	0	0	1	0	0
814	U-12	12	Female	0	1	0	0	1	0	0
815	U-12	10	Female	0	1	0	0	1	0	0
816	U-12	10	Female	0	1	0	0	1	0	0
817	U-12	12	Female	0	1	0	0	1	0	0
818	U-12	12	Female	1	1	1	0	0	0	0
819	U-12	9	Female	0	1	0	0	1	0	0
820	U-12	8	Female	0	1	0	0	1	0	0
821	U-12	8	Female	1	1	0	0	1	0	0
822	U-12	11	Male	0	1	0	0	0	0	0
823	U-12	12	Male	0	1	0	0	0	0	0
824	U-12	9	Male	0	1	0	0	0	0	0
825	U-12	10	Male	0	1	0	0	0	0	0
826	U-12	10	Male	0	1	0	0	0	0	0
827	U-12	10	Male	0	1	0	0	0	0	0
828	U-12	9	Female	1	1	0	0	1	0	0
829	U-12	11	Female	0	1	0	0	1	0	0
830	U-12	11	Female	0	1	0	0	1	0	0
831	U-12	11	Female	0	1	0	0	1	0	0
832	U-12	11	Female	1	0	0	1	1	1	0
833	U-12	8	Female	0	1	0	0	1	0	0
834	U-12	9	Female	0	1	0	0	1	0	0
835	U-12	9	Female	1	1	0	0	1	0	0
836	U-12	9	Female	0	1	0	0	1	0	0
837	U-12	11	Female	0	1	0	0	1	0	0
838	U-12	11	Female	1	1	0	0	1	0	0
839	U-12	8	Female	0	1	0	0	1	0	0
840	U-12	8	Female	0	1	0	0	1	0	0
841	U-12	8	Female	0	1	0	0	1	0	0
842	U-12	12	Female	1	1	0	0	0	0	0
843	U-12	9	Female	0	1	0	0	1	0	0
844	U-12	8	Female	0	1	0	0	1	0	0
845	U-12	9	Female	0	1	0	0	1	0	0
846	U-12	11	Female	0	1	0	0	1	0	0
847	U-12	11	Female	0	1	0	0	1	0	0
848	U-12	8	Female	0	1	0	0	1	0	0
849	U-12	11	Female	1	1	0	0	0	0	0
850	U-12	11	Female	0	1	0	0	1	0	0
851	U-12	10	Female	0	1	0	0	1	0	0
852	U-12	11	Female	0	1	0	0	1	0	0
853	U-12	9	Female	0	1	0	0	1	0	0
854	U-12	12	Female	0	1	0	0	1	0	0
855	U-12	11	Female	0	1	0	0	1	0	0
856	U-12	10	Male	0	1	0	0	0	0	0
857	U-12	9	Male	0	1	0	0	0	0	0
858	U-12	11	Male	0	1	0	0	0	0	0
859	U-12	10	Male	1	1	0	0	1	0	0
860	U-12	9	Male	1	1	0	0	1	0	0
861	U-12	11	Male	0	1	0	0	0	0	0
862	U-12	10	Male	0	0	0	1	0	0	0
863	U-12	10	Male	1	1	0	0	0	1	0
864	U-12	9	Male	1	1	0	0	0	1	0
865	U-12	10	Male	1	1	0	0	1	0	0
866	U-12	9	Male	0	0	0	1	0	0	0
867	U-12	7	Male	1	1	0	0	1	0	0
868	U-12	10	Male	1	1	0	0	1	0	0
869	U-12	11	Male	0	0	0	1	0	0	0
870	U-12	10	Male	1	0	0	1	1	1	0
871	U-12	9	Male	0	0	0	1	0	0	0
872	U-12	10	Male	0	0	0	1	0	0	0
873	U-12	7	Male	1	1	0	0	1	0	0
874	U-12	12	Female	0	1	0	0	1	0	0
875	U-12	9	Female	0	1	0	0	1	0	0
876	U-12	11	Female	0	1	0	0	1	0	0
877	U-12	9	Female	0	1	0	0	1	0	0
878	U-12	10	Female	0	1	0	0	1	0	0
879	U-12	7	Male	0	0	0	1	0	0	0
880	U-12	11	Male	0	0	0	1	0	0	0
881	U-12	12	Male	0	0	0	1	0	0	0
882	U-12	12	Male	1	1	0	0	1	0	0
883	U-12	11	Male	0	0	0	1	0	0	0
884	U-12	11	Male	1	1	0	0	1	0	0
885	U-12	9	Male	0	0	0	1	0	0	0
886	U-12	8	Male	0	0	0	1	0	0	0
887	U-12	8	Male	0	0	0	1	0	0	0
888	U-12	11	Male	0	0	0	1	0	0	0
889	U-12	7	Male	0	0	0	1	0	0	0
890	U-12	7	Male	0	0	0	1	0	0	0
891	U-12	8	Male	0	0	0	1	0	0	0
892	U-12	11	Male	0	0	0	1	0	0	0
893	U-12	9	Male	0	0	0	1	0	0	0
894	U-12	11	Female	0	1	0	0	1	0	0
895	U-12	9	Female	0	1	0	0	1	0	0
896	U-12	12	Female	0	1	0	0	1	0	0
897	U-12	11	Female	0	1	0	0	1	0	0
898	U-12	11	Female	0	1	0	0	1	0	0
899	U-12	11	Female	1	1	0	0	1	1	0
900	U-12	8	Female	0	1	0	0	1	0	0
901	U-12	12	Female	0	1	0	0	1	0	0
902	U-12	9	Female	0	1	0	0	1	0	0
903	U-12	12	Female	0	1	0	0	1	0	0
904	U-12	9	Female	0	1	0	0	1	0	0
905	U-12	12	Female	0	1	0	0	1	0	0
906	U-12	8	Female	0	1	0	0	1	0	0
907	U-12	10	Female	0	1	0	0	1	0	0
908	U-12	10	Female	1	1	0	0	1	0	0
909	U-12	8	Female	0	1	0	0	1	0	0
910	U-12	11	Female	1	1	0	0	1	0	0
911	U-12	11	Female	0	1	0	0	1	0	0
912	U-12	11	Female	1	1	0	0	0	0	0
913	U-12	9	Female	0	1	0	0	1	0	0
914	U-12	10	Female	0	1	0	0	1	0	0
915	U-12	7	Female	1	1	0	0	1	0	0
916	U-12	12	Female	1	1	0	0	1	0	0
917	U-12	9	Female	0	0	0	1	0	0	0
918	U-12	10	Female	0	0	0	1	1	0	0
919	U-12	11	Female	0	1	0	0	1	0	0
920	U-12	12	Female	0	1	0	0	1	0	0
921	U-12	10	Female	1	1	0	0	1	1	0
922	U-12	10	Male	0	0	0	1	0	0	0
923	U-12	11	Male	0	0	0	1	0	0	0
924	U-12	11	Male	1	1	0	0	1	0	0
925	U-12	11	Male	1	1	0	0	0	0	0
926	U-12	9	Male	1	1	0	0	1	0	0
927	U-12	11	Male	1	1	0	0	1	0	0
928	U-12	9	Male	0	0	0	1	0	0	0
929	U-12	11	Male	0	0	0	1	0	0	0
930	U-12	10	Male	0	0	0	1	0	0	0
931	U-12	8	Male	1	1	0	0	1	0	0
932	U-12	8	Female	0	1	0	0	1	0	0
933	U-12	8	Female	0	1	0	0	1	0	0
934	U-12	10	Female	0	1	0	0	1	0	0
935	U-12	8	Female	0	1	0	0	1	0	0
936	U-12	9	Female	0	1	0	0	1	0	0
937	U-12	12	Female	1	1	0	0	1	0	0
938	U-12	9	Female	1	1	0	0	1	1	0
939	U-12	8	Female	0	1	0	0	1	0	0
940	U-12	8	Female	0	1	0	0	1	0	0
941	U-12	10	Female	0	1	0	0	1	0	0
942	U-12	12	Female	0	1	0	0	1	0	0
943	U-12	9	Female	0	1	0	0	1	0	0
944	U-12	10	Female	0	1	0	0	1	0	0
945	U-12	9	Female	0	1	0	0	1	0	0
946	U-12	8	Female	0	1	0	0	1	0	0
947	U-12	8	Female	0	1	0	0	1	0	0
948	U-12	10	Female	0	1	0	0	1	0	0
949	U-12	9	Male	1	1	0	0	1	0	0
950	U-12	10	Male	0	0	0	1	0	0	0
951	U-12	9	Male	0	0	0	1	0	0	0
952	U-12	11	Male	0	0	0	1	0	0	0
953	U-12	10	Male	0	0	0	1	0	0	0
954	U-12	10	Male	0	0	0	1	0	0	0
955	U-12	9	Male	0	0	0	1	0	0	0
956	U-12	11	Male	1	1	0	0	0	0	0
957	U-12	12	Male	1	1	0	0	1	0	0
958	U-12	10	Male	0	0	0	1	0	0	0
959	U-12	10	Male	0	0	0	1	0	0	0
960	U-12	10	Male	0	0	0	1	0	0	0
961	U-12	12	Female	0	1	0	0	1	0	0
962	U-12	11	Female	0	1	0	0	1	0	0
963	U-12	8	Female	0	1	0	0	1	0	0
964	U-12	12	Female	0	1	0	0	1	0	0
965	U-12	8	Female	0	1	0	0	1	0	0
966	U-12	12	Female	0	1	0	0	1	0	0
967	U-12	11	Female	0	0	0	1	1	0	0
968	U-12	10	Female	0	1	0	0	1	0	0
969	U-12	10	Female	0	1	0	0	1	0	0
970	U-12	9	Female	0	1	0	0	1	0	0
971	U-12	11	Female	0	1	0	0	1	0	0
972	U-12	12	Female	0	1	0	0	1	0	0
973	U-12	8	Female	0	1	0	0	1	0	0
974	U-12	10	Female	0	1	0	0	1	0	0
975	U-12	9	Female	0	1	0	0	1	0	0
976	U-12	12	Female	1	1	0	0	0	0	0
977	U-12	10	Female	0	1	0	0	1	0	0
978	U-12	8	Female	0	1	0	0	1	0	0
979	U-12	11	Female	1	1	0	0	1	0	0
980	U-12	11	Female	0	1	0	0	1	0	0
981	U-12	10	Female	0	1	0	0	1	0	0
982	U-12	10	Female	1	1	0	0	1	0	0
983	U-12	10	Male	1	1	0	0	1	1	0
984	U-12	11	Male	1	1	0	0	0	1	0
985	U-12	11	Male	1	1	0	0	0	0	0
986	U-12	11	Male	0	0	0	1	0	0	0
987	U-12	10	Male	0	0	0	1	0	0	0
988	U-12	9	Male	0	0	0	1	0	0	0
989	U-12	9	Male	0	0	0	1	0	0	0
990	U-12	10	Male	0	0	0	1	0	0	0
991	U-12	7	Male	0	0	0	1	0	0	0
992	U-12	7	Male	0	0	0	1	0	0	0
993	U-12	8	Male	0	0	0	1	0	0	0
994	U-12	8	Male	0	0	0	1	0	0	0
995	U-12	11	Male	0	0	0	1	0	0	0
996	U-12	10	Male	0	0	0	1	0	0	0
997	U-12	10	Male	1	1	0	0	1	0	0
998	U-12	11	Male	0	0	0	1	0	0	0
999	U-12	10	Male	0	0	0	1	0	0	0
1000	U-12	9	Male	1	1	0	0	1	0	0
1001	U-12	11	Male	0	0	0	1	0	0	0
1002	U-12	10	Male	0	0	0	1	0	0	0
1003	U-12	10	Male	0	0	0	1	0	0	0
1004	U-12	8	Male	0	0	0	1	0	0	0
1005	U-12	10	Male	0	0	0	1	0	0	0
1006	U-12	10	Male	0	0	0	1	0	0	0
1007	U-12	9	Female	1	1	0	0	0	1	0
1008	U-12	9	Female	0	1	0	0	1	0	0
1009	U-12	8	Female	0	1	0	0	1	0	0
1010	U-12	8	Female	0	1	0	0	1	0	0
1011	U-12	10	Female	0	1	0	0	1	0	0
1012	U-12	8	Female	0	1	0	0	1	0	0
1013	U-12	9	Female	0	1	0	0	1	0	0
1014	U-12	9	Female	0	1	0	0	1	0	0
1015	U-12	10	Female	0	1	0	0	1	0	0
1016	U-12	7	Male	0	0	0	1	0	0	0
1017	U-12	11	Male	0	0	0	1	0	0	0
1018	U-12	9	Male	0	0	0	1	0	0	0
1019	U-12	10	Male	0	0	0	1	0	0	0
1020	U-12	10	Male	1	1	0	0	0	0	0
1021	U-12	9	Male	0	0	0	1	0	0	0
1022	U-12	7	Male	0	0	0	1	0	0	0
1023	U-12	10	Male	0	0	0	1	0	0	0
1024	U-12	9	Male	1	1	0	0	0	1	0
1025	U-12	11	Male	0	0	0	1	0	0	0
1026	U-12	11	Male	0	0	0	1	0	0	0
1027	U-12	11	Male	0	0	0	1	0	0	0
1028	U-12	11	Male	1	1	0	0	1	0	0
1029	U-12	10	Male	0	0	0	1	0	0	0
1030	U-12	11	Male	0	0	0	1	0	0	0
1031	U-12	10	Male	0	0	0	1	0	0	0
1032	U-12	10	Male	1	1	0	0	1	1	0
1033	U-12	10	Male	0	0	0	1	0	0	0
1034	U-12	10	Male	0	0	0	1	0	0	0
1035	U-12	10	Male	0	0	0	1	0	0	0
1036	U-12	10	Male	0	0	0	1	0	0	0
1037	U-12	10	Male	1	1	0	0	0	1	0
1038	U-12	10	Male	0	0	0	1	0	0	0
1039	U-12	10	Male	1	1	0	0	1	0	0
1040	U-12	8	Male	0	0	0	1	0	0	0
1041	U-12	9	Male	0	0	0	1	0	0	0
1042	U-12	9	Male	0	0	0	1	0	0	0
1043	U-12	8	Male	0	0	0	1	0	0	0
1044	U-12	9	Male	0	0	0	1	0	0	0
1045	U-12	9	Male	0	0	0	1	0	0	0
1046	U-12	7	Male	0	0	0	1	0	0	0
1047	U-12	9	Male	0	0	0	1	0	0	0
1048	U-12	9	Female	0	1	0	0	1	0	0
1049	U-12	10	Female	0	1	0	0	1	0	0
1050	U-12	11	Female	0	1	0	0	1	0	0
1051	U-12	11	Female	0	0	0	1	1	0	0
1052	U-12	8	Female	1	1	0	0	1	0	0
1053	U-12	11	Female	1	1	1	0	1	1	0
1054	U-12	12	Female	0	1	0	0	1	0	0
1055	U-12	10	Female	1	1	1	0	1	1	0
1056	U-12	8	Female	1	1	1	0	1	1	0
1057	U-12	11	Female	1	1	0	0	0	1	0
1058	U-12	12	Female	0	1	0	0	1	0	0
1059	U-12	12	Female	1	1	1	0	1	1	0
1060	U-12	8	Female	1	1	0	0	1	1	0
1061	U-12	11	Female	0	1	0	0	1	0	0
1062	U-12	11	Female	0	1	0	0	1	0	0
1063	U-12	9	Female	0	1	0	0	1	0	0
1064	U-12	11	Female	0	1	0	0	1	0	0
1065	U-12	9	Female	0	1	0	0	1	0	0
1066	U-12	9	Female	0	1	0	0	1	0	0
1067	U-12	8	Female	0	1	0	0	1	0	0
1068	U-12	11	Female	0	1	0	0	1	0	0
1069	U-12	11	Male	0	0	0	0	0	0	0
1070	U-12	10	Male	0	0	0	0	0	0	0
1071	U-12	8	Male	0	0	0	0	0	0	0
1072	U-12	10	Male	0	0	0	0	0	0	0
1073	U-12	10	Male	1	1	0	0	1	1	0
1074	U-12	11	Male	0	0	0	0	0	0	0
1075	U-12	9	Male	0	0	0	0	0	0	0
1076	U-12	11	Male	0	0	0	0	0	0	0
1077	U-12	10	Male	0	0	0	0	0	0	0
1078	U-12	8	Male	0	0	0	0	0	0	0
1079	U-12	8	Male	0	0	0	0	0	0	0
1080	U-12	10	Male	0	0	0	0	0	0	0
1081	U-12	9	Male	1	1	0	0	1	0	0
1082	U-12	8	Male	1	1	1	0	0	1	0
1083	U-12	9	Male	1	1	1	0	0	0	0
1084	U-12	9	Male	0	0	0	0	0	0	0
1085	U-12	10	Male	0	0	0	0	0	0	0
1086	U-12	10	Male	0	0	0	0	0	0	0
1087	U-12	10	Male	0	0	0	0	0	0	0
1088	U-12	10	Male	0	0	0	0	0	0	0
1089	U-12	11	Male	1	1	0	0	0	0	0
1090	U-12	8	Male	0	0	0	0	0	0	0
1091	U-12	8	Male	0	0	0	0	0	0	0
1092	U-12	7	Male	0	0	0	0	0	0	0
1093	U-12	9	Male	0	0	0	0	0	0	0
1094	U-12	9	Male	0	0	0	0	0	0	0
1095	U-12	9	Female	1	1	1	0	0	0	0
1096	U-12	12	Female	0	1	0	0	1	0	0
1097	U-12	11	Female	0	1	0	0	1	0	0
1098	U-12	8	Female	0	1	0	0	1	0	0
1099	U-12	9	Female	0	1	0	0	1	0	0
1100	U-12	11	Female	1	1	0	0	1	0	0
1101	U-12	8	Female	0	1	0	0	1	0	0
1102	U-12	10	Female	0	1	0	0	1	0	0
1103	U-12	8	Female	0	1	0	0	1	0	0
1104	U-12	12	Female	1	1	0	0	0	0	0
1105	U-12	11	Female	0	1	0	0	1	0	0
1106	U-12	9	Female	0	1	0	0	1	0	0
1107	U-12	12	Female	0	1	0	0	1	0	0
1108	U-12	10	Female	0	1	0	0	1	0	0
1109	U-12	9	Female	0	1	0	0	1	0	0
1110	U-12	9	Female	0	1	0	0	1	0	0
1111	U-12	10	Female	0	1	0	0	1	0	0
1112	U-12	10	Female	0	1	0	0	1	0	0
1113	U-12	12	Female	1	1	0	0	1	1	0
1114	U-12	8	Female	0	1	0	0	1	0	0
1115	U-12	12	Female	0	1	0	0	1	0	0
1116	U-12	8	Female	1	1	1	0	0	0	0
1117	U-12	10	Female	0	1	0	0	1	0	0
1118	U-12	8	Male	0	0	0	0	0	0	0
1119	U-12	7	Male	0	0	0	0	0	0	0
1120	U-12	10	Male	0	0	0	0	0	0	0
1121	U-12	11	Male	0	0	0	0	0	0	0
1122	U-12	11	Male	0	0	0	0	0	0	0
1123	U-12	11	Male	0	0	0	0	0	0	0
1124	U-12	8	Male	0	0	0	0	0	0	0
1125	U-12	10	Male	0	0	0	0	0	0	0
1126	U-12	9	Female	1	1	0	0	0	0	0
1127	U-12	10	Female	1	1	1	0	0	0	0
1128	U-12	11	Female	0	1	0	0	1	0	0
1129	U-12	8	Female	0	1	0	0	1	0	0
1130	U-12	8	Female	0	1	0	0	1	0	0
1131	U-12	10	Female	0	1	0	0	1	0	0
1132	U-12	9	Female	0	1	0	0	1	0	0
1133	U-12	9	Female	1	0	0	1	1	1	0
1134	U-12	8	Female	0	1	0	0	1	0	0
1135	U-12	8	Female	1	1	0	0	1	1	0
1136	U-12	10	Female	0	1	0	0	1	0	0
1137	U-12	12	Female	0	1	0	0	1	0	0
1138	U-12	10	Male	0	0	0	0	0	0	0
1139	U-12	10	Male	0	0	0	0	0	0	0
1140	U-12	8	Male	0	0	0	0	0	0	0
1141	U-12	7	Male	0	0	0	0	0	0	0
1142	U-12	8	Male	0	0	0	0	0	0	0
1143	U-12	7	Male	0	0	0	0	0	0	0
1144	U-12	10	Male	0	0	0	0	0	0	0
1145	U-12	11	Male	0	0	0	0	0	0	0
1146	U-12	11	Male	1	1	1	0	0	1	0
1147	U-12	9	Female	0	1	0	0	1	0	0
1148	U-12	9	Female	0	1	0	0	1	0	0
1149	U-12	8	Female	0	1	0	0	1	0	0
1150	U-12	10	Female	0	1	0	0	1	0	0
1151	U-12	12	Female	0	0	0	1	0	0	0
1152	U-12	11	Female	0	1	0	0	1	0	0
1153	U-12	11	Female	0	1	0	0	1	0	0
1154	U-12	8	Female	0	1	0	0	1	0	0
1155	U-12	7	Female	0	1	0	0	1	0	0
1156	U-12	9	Female	0	1	0	0	1	0	0
1157	U-12	8	Female	1	0	0	1	0	1	0
1158	U-12	12	Male	1	1	1	0	1	1	0
1159	U-12	9	Male	0	0	0	0	0	0	0
1160	U-12	9	Male	0	0	0	0	0	0	0
1161	U-12	11	Male	1	1	1	0	0	0	0
1162	U-12	11	Male	0	0	0	0	0	0	0
1163	U-12	8	Male	0	0	0	0	0	0	0
1164	U-12	10	Male	0	0	0	0	0	0	0
1165	U-12	7	Male	0	0	0	0	0	0	0
1166	U-12	9	Male	0	0	0	0	0	0	0
1167	U-12	12	Male	0	0	0	0	0	0	0
1168	U-12	12	Male	0	0	0	0	0	0	0
1169	U-12	12	Male	1	1	1	0	1	1	0
1170	U-12	12	Male	1	1	1	0	1	1	0
1171	U-12	12	Male	1	1	1	0	1	1	0
1172	U-12	11	Male	1	1	0	0	1	1	0
1173	U-12	11	Male	1	1	1	0	1	1	0
1174	U-12	11	Male	1	1	1	0	1	0	0
1175	U-12	10	Male	0	0	0	0	0	0	0
1176	U-12	10	Male	0	0	0	0	0	0	0
1177	U-12	10	Male	0	0	0	0	0	0	0
1178	U-12	9	Male	0	0	0	0	0	0	0
1179	U-12	9	Male	1	1	1	0	0	0	0
1180	U-12	8	Male	1	1	1	0	1	0	0
1181	U-12	11	Female	0	1	0	0	1	0	0
1182	U-12	8	Female	1	1	1	0	1	1	0
1183	U-12	9	Female	0	1	0	0	1	0	0
1184	U-12	9	Female	0	1	0	0	1	0	0
1185	U-12	10	Male	0	0	0	0	0	0	0
1186	U-12	7	Male	1	1	1	0	0	1	0
1187	U-12	10	Male	1	1	1	0	1	1	0
1188	U-12	7	Male	0	0	0	0	0	0	0
1189	U-12	7	Male	0	0	0	0	0	0	0
1190	U-12	10	Male	1	1	1	0	1	1	0
1191	U-12	10	Male	1	1	0	0	0	0	0
1192	U-12	10	Male	0	0	0	0	0	0	0
1193	U-12	10	Male	1	1	0	0	1	0	0
1194	U-12	7	Male	0	0	0	0	0	0	0
1195	U-12	10	Male	0	0	0	0	0	0	0
1196	U-12	10	Male	0	0	0	0	0	0	0
1197	U-12	11	Male	0	0	0	0	0	0	0
1198	U-12	9	Male	0	0	0	0	0	0	0
1199	U-12	10	Male	0	0	0	0	0	0	0
1200	U-12	9	Male	1	1	1	0	1	0	0
1201	U-12	10	Male	0	0	0	0	0	0	0
1202	U-12	11	Male	0	0	0	0	0	0	0
1203	U-12	11	Male	0	0	0	0	0	0	0
1204	U-12	10	Male	0	0	0	0	0	0	0
1205	U-12	10	Male	0	0	0	0	0	0	0
1206	U-12	10	Female	1	1	1	0	0	1	0
1207	U-12	9	Female	0	0	0	1	0	0	0
1208	U-12	12	Female	0	1	0	0	1	0	0
1209	U-12	12	Female	0	1	0	0	1	0	0
1210	U-12	7	Female	0	1	0	0	1	0	0
1211	U-12	8	Female	0	1	0	0	1	0	0
1212	U-12	10	Female	0	0	0	1	0	0	0
1213	U-12	10	Female	0	1	0	0	1	0	0
1214	U-12	11	Female	0	1	0	0	1	0	0
1215	U-12	10	Female	0	1	0	0	1	0	0
1216	U-12	10	Female	1	1	1	0	1	1	0
1217	U-12	11	Female	1	1	1	0	1	0	0
1218	U-12	11	Female	0	1	0	0	1	0	0
1219	U-12	8	Female	0	1	0	0	1	0	0
1220	U-12	11	Female	1	1	0	0	1	0	0
1221	U-12	9	Female	1	1	0	0	0	0	0
1222	U-12	8	Female	0	1	0	0	1	0	0
1223	U-12	12	Female	1	1	0	0	0	1	0
1224	U-12	11	Female	0	1	0	0	1	0	0
1225	U-12	10	Female	1	1	1	0	1	0	0
1226	U-12	9	Male	0	0	0	0	0	0	0
1227	U-12	11	Male	1	1	1	0	1	1	0
1228	U-12	9	Male	0	0	0	0	0	0	0
1229	U-12	8	Male	0	0	0	0	0	0	0
1230	U-12	9	Male	0	0	0	0	0	0	0
1231	U-12	11	Male	0	0	0	0	0	0	0
1232	U-12	9	Male	0	0	0	0	0	0	0
1233	U-12	9	Male	0	0	0	0	0	0	0
1234	U-12	12	Male	1	1	1	0	0	0	0
1235	U-12	11	Male	1	0	0	1	1	1	0
1236	U-12	9	Male	0	0	0	0	0	0	0
1237	U-12	12	Male	0	0	0	0	0	0	0
1238	U-12	12	Male	1	1	1	0	0	1	0
1239	U-12	12	Male	0	0	0	0	0	0	0
1240	U-12	10	Male	0	0	0	0	0	0	0
1241	U-12	10	Male	0	0	0	0	0	0	0
1242	U-12	10	Male	0	0	0	0	0	0	0
1243	U-12	9	Male	0	0	0	0	0	0	0
1244	U-12	10	Male	1	1	1	0	0	0	0
1245	U-12	12	Male	0	0	0	0	0	0	0
1246	U-12	10	Male	0	0	0	0	0	0	0
1247	U-12	8	Male	0	0	0	0	0	0	0
1248	U-12	8	Male	0	0	0	0	0	0	0
1249	U-12	11	Male	0	0	0	0	0	0	0
1250	U-12	10	Male	0	0	0	0	0	0	0
1251	U-12	8	Male	0	0	0	0	0	0	0
1252	U-12	11	Male	1	1	0	0	0	1	0
1253	U-12	8	Male	0	0	0	0	0	0	0
1254	U-12	12	Male	0	0	0	0	0	0	0
1255	U-12	9	Female	0	1	0	0	1	0	0
1256	U-12	8	Female	1	1	1	0	1	1	0
1257	U-12	11	Female	0	1	0	0	1	0	0
1258	U-12	10	Female	0	0	0	1	1	0	0
1259	U-12	9	Female	0	1	0	0	1	0	0
1260	U-12	12	Female	0	1	0	0	1	0	0
1261	U-12	10	Female	0	1	0	0	1	0	0
1262	U-12	6	Female	0	1	0	0	1	0	0
1263	U-12	10	Female	0	1	0	0	1	0	0
1264	U-12	10	Female	0	1	0	0	1	0	0
1265	U-12	8	Female	0	1	0	0	1	0	0
1266	U-12	12	Female	1	1	0	0	1	0	0
1267	U-12	12	Female	0	1	0	0	1	0	0
1268	U-12	12	Female	1	1	1	0	1	1	0
1269	U-12	12	Male	1	1	1	0	1	1	0
1270	U-12	8	Male	0	0	0	0	0	0	0
1271	U-12	9	Male	0	0	0	0	0	0	0
1272	U-12	10	Male	0	0	0	0	0	0	0
1273	U-12	7	Male	0	0	0	0	0	0	0
1274	U-12	10	Male	0	0	0	0	0	0	0
1275	U-12	11	Male	0	0	0	0	0	0	0
1276	U-12	10	Male	1	1	1	0	1	1	0
1277	U-12	11	Male	0	0	0	0	0	0	0
1278	U-12	10	Male	1	1	1	0	0	0	0
1279	U-12	8	Male	0	0	0	0	0	0	0
1280	U-12	10	Male	0	0	0	0	0	0	0
1281	U-12	11	Male	0	0	0	0	0	0	0
1282	U-12	9	Female	0	1	0	0	1	0	0
1283	U-12	8	Female	0	1	0	0	1	0	0
1284	U-12	11	Female	0	1	0	0	1	0	0
1285	U-12	9	Female	0	1	0	0	1	0	0
1286	U-12	9	Female	0	1	0	0	1	0	0
1287	U-12	9	Female	0	1	0	0	1	0	0
1288	U-12	11	Female	0	1	0	0	1	0	0
1289	U-12	9	Female	0	1	0	0	1	0	0
1290	U-12	10	Female	0	1	0	0	1	0	0
1291	U-12	10	Female	0	1	0	0	1	0	0
1292	U-12	11	Female	0	1	0	0	1	0	0
1293	U-12	9	Female	1	1	0	0	1	1	0
1294	U-12	8	Female	0	1	0	0	1	0	0
1295	U-12	11	Female	0	1	0	0	1	0	0
1296	U-12	6	Male	0	0	0	0	0	0	0
1297	U-12	7	Male	0	0	0	0	0	0	0
1298	U-12	9	Male	0	0	0	0	0	0	0
1299	U-12	8	Male	0	0	0	0	0	0	0
1300	U-12	8	Male	0	0	0	0	0	0	0
1301	U-12	11	Male	1	1	0	0	0	0	0
1302	U-12	11	Male	1	1	0	0	1	0	0
1303	U-12	11	Male	1	1	1	0	0	0	0
1304	U-12	10	Male	0	0	0	0	0	0	0
1305	U-12	10	Male	0	0	0	0	0	0	0
1306	U-12	10	Male	0	0	0	0	0	0	0
1307	U-12	10	Male	0	0	0	0	0	0	0
1308	U-12	12	Male	1	1	1	0	0	1	0
1309	U-12	9	Male	0	0	0	0	0	0	0
1310	U-12	10	Male	1	1	1	0	1	1	0
1311	U-12	11	Male	0	0	0	0	0	0	0
1312	U-12	10	Male	0	0	0	0	0	0	0
1313	U-12	10	Male	0	0	0	0	0	0	0
1314	U-12	7	Male	0	0	0	0	0	0	0
1315	U-12	12	Male	1	1	1	0	1	1	0
1316	U-12	9	Male	1	1	0	0	1	0	0
1317	U-12	11	Male	0	0	0	0	0	0	0
1318	U-12	10	Male	1	1	1	0	0	1	0
1319	U-12	10	Male	0	0	0	0	0	0	0
1320	U-12	11	Male	1	1	1	0	1	0	0
1321	U-12	9	Male	0	0	0	0	0	0	0
1322	U-12	7	Male	0	0	0	0	0	0	0
1323	U-12	9	Male	0	0	0	0	0	0	0
1324	U-12	12	Female	1	1	0	0	1	1	0
1325	U-12	12	Female	0	1	0	0	1	0	0
1326	U-12	10	Female	0	1	0	0	1	0	0
1327	U-12	10	Female	0	1	0	0	1	0	0
1328	U-12	9	Female	0	1	0	0	1	0	0
1329	U-12	11	Female	0	1	0	0	1	0	0
1330	U-12	9	Female	0	1	0	0	1	0	0
1331	U-12	12	Female	0	1	0	0	1	0	0
1332	U-12	11	Female	0	1	0	0	1	0	0
1333	U-12	12	Female	0	1	0	0	1	0	0
1334	U-12	11	Female	1	1	0	0	1	1	0
1335	U-12	9	Female	0	1	0	0	1	0	0
1336	U-12	8	Female	0	1	0	0	1	0	0
1337	U-12	8	Female	0	1	0	0	1	0	0
1338	U-12	12	Female	0	1	0	0	1	0	0
1339	U-12	10	Female	0	1	0	0	1	0	0
1340	U-12	9	Female	1	1	1	0	1	0	0
1341	U-12	8	Female	0	1	0	0	1	0	0
1342	U-12	10	Female	0	1	0	0	1	0	0
1343	U-12	10	Female	0	1	0	0	1	0	0
1344	U-12	11	Female	1	0	0	1	1	1	0
1345	U-12	11	Female	0	1	0	0	1	0	0
1346	U-12	8	Female	0	1	0	0	1	0	0
1347	U-12	11	Female	0	1	0	0	1	0	0
1348	U-12	8	Female	0	1	0	0	1	0	0
1349	U-12	11	Female	0	1	0	0	1	0	0
1350	U-12	8	Female	0	1	0	0	1	0	0
1351	U-12	9	Female	0	1	0	0	1	0	0
1352	U-12	10	Female	0	1	0	0	1	0	0
1353	U-12	11	Female	1	1	1	0	0	0	0
1354	U-12	11	Female	0	1	0	0	1	0	0
1355	U-12	9	Female	0	1	0	0	1	0	0
1356	U-12	9	Female	0	1	0	0	1	0	0
1357	U-12	10	Female	0	1	0	0	1	0	0
1358	U-12	9	Female	0	1	0	0	1	0	0
1359	U-12	9	Female	0	1	0	0	1	0	0
1360	U-12	9	Female	0	1	0	0	1	0	0
1361	U-12	9	Female	0	1	0	0	1	0	0
1362	U-12	9	Male	0	0	0	0	0	0	0
1363	U-12	8	Male	0	0	0	0	0	0	0
1364	U-12	7	Male	0	0	0	0	0	0	0
1365	U-12	7	Male	0	0	0	0	0	0	0
1366	U-12	6	Male	0	0	0	0	0	0	0
1367	U-12	7	Male	0	0	0	0	0	0	0
1368	U-12	12	Male	0	0	0	1	1	0	0
1369	U-12	11	Male	0	0	0	0	0	0	0
1370	U-12	11	Male	0	0	0	0	0	0	0
1371	U-12	12	Male	1	1	0	0	0	0	0
1372	U-12	10	Male	0	0	0	0	0	0	0
1373	U-12	9	Male	0	0	0	0	0	0	0
1374	U-12	11	Male	0	0	0	0	0	0	0
1375	U-12	11	Male	1	1	1	0	0	1	0
1376	U-12	8	Male	0	0	0	0	0	0	0
1377	U-12	8	Male	0	0	0	0	0	0	0
1378	U-12	11	Male	1	1	0	0	1	0	0
1379	U-12	9	Male	0	0	0	0	0	0	0
1380	U-12	10	Male	0	0	0	0	0	0	0
1381	U-12	9	Male	0	0	0	0	0	0	0
1382	U-12	11	Male	0	0	0	0	0	0	0
1383	U-12	12	Male	1	1	1	0	1	1	0
1384	U-12	11	Male	1	1	0	0	1	0	0
1385	U-12	9	Male	0	0	0	0	0	0	0
1386	U-12	11	Male	0	0	0	0	0	0	0
1387	U-12	12	Male	1	1	1	0	1	1	0
1388	U-12	11	Male	0	0	0	0	0	0	0
1389	U-12	9	Male	0	0	0	0	0	0	0
1390	U-12	8	Male	0	0	0	0	0	0	0
1391	U-12	11	Male	1	1	1	0	1	1	0
1392	U-12	9	Male	0	0	0	0	0	0	0
1393	U-12	10	Male	0	0	0	0	0	0	0
1394	U-12	12	Male	0	0	0	0	0	0	0
1395	U-12	10	Male	0	0	0	0	0	0	0
1396	U-12	12	Male	1	1	1	0	0	0	0
1397	U-12	7	Male	0	0	0	0	0	0	0
1398	U-12	10	Male	1	1	1	0	0	0	0
1399	U-12	10	Male	0	0	0	0	0	0	0
1400	U-12	11	Male	0	0	0	0	0	0	0
1401	U-15	15	Male	1	1	0	0	1	1	0
1402	U-15	15	Male	0	0	0	1	0	0	0
1403	U-15	14	Male	1	0	0	1	1	0	0
1404	U-15	12	Male	0	0	0	1	0	0	0
1405	U-15	13	Male	0	0	0	1	0	0	0
1406	U-15	12	Male	1	0	0	1	1	0	0
1407	U-15	12	Male	0	0	0	1	0	0	0
1408	U-15	12	Male	1	1	0	0	1	0	0
1409	U-15	14	Male	1	1	1	0	1	0	0
1410	U-15	14	Male	0	0	0	1	0	0	0
1411	U-15	13	Male	1	1	1	0	1	0	0
1412	U-15	13	Male	0	0	0	1	1	0	0
1413	U-15	12	Male	1	1	0	0	1	0	0
1414	U-15	13	Male	0	0	0	1	0	0	0
1415	U-15	14	Male	1	1	0	0	1	0	0
1416	U-15	14	Male	1	0	0	1	1	0	0
1417	U-15	15	Male	1	1	0	0	1	0	0
1418	U-15	14	Male	1	0	0	1	1	1	0
1419	U-15	14	Male	1	1	0	0	1	0	0
1420	U-15	14	Male	1	1	0	0	1	0	0
1421	U-15	14	Female	1	1	0	0	1	0	0
1422	U-15	15	Female	1	1	0	0	1	0	0
1423	U-15	14	Female	1	1	0	0	1	1	0
1424	U-15	13	Female	1	0	0	1	1	0	0
1425	U-15	14	Female	1	1	1	0	1	0	0
1426	U-15	14	Female	1	1	1	0	1	0	0
1427	U-15	13	Female	1	1	0	0	1	0	0
1428	U-15	14	Female	1	1	0	0	1	0	0
1429	U-15	14	Female	1	1	1	0	1	0	0
1430	U-15	14	Male	1	1	1	0	1	0	0
1431	U-15	12	Male	0	0	0	1	0	0	0
1432	U-15	12	Male	0	0	0	1	0	0	0
1433	U-15	12	Male	0	0	0	1	0	0	0
1434	U-15	14	Male	1	1	1	0	1	0	0
1435	U-15	13	Male	1	1	0	0	1	0	0
1436	U-15	15	Male	0	0	0	1	0	0	0
1437	U-15	13	Male	1	1	0	0	1	0	0
1438	U-15	14	Male	0	0	0	1	0	0	0
1439	U-15	15	Male	0	0	0	1	0	0	0
1440	U-15	14	Male	0	0	0	1	1	0	0
1441	U-15	14	Male	1	1	1	0	1	0	0
1442	U-15	12	Male	1	1	0	0	1	0	0
1443	U-15	13	Male	1	1	1	0	1	0	0
1444	U-15	14	Male	1	1	1	0	1	0	0
1445	U-15	13	Male	0	0	0	1	0	0	0
1446	U-15	14	Male	1	0	0	1	1	1	0
1447	U-15	13	Male	1	1	1	0	1	0	0
1448	U-15	12	Male	0	0	0	1	0	0	0
1449	U-15	13	Male	1	0	0	1	1	0	0
1450	U-15	15	Male	0	0	0	1	1	0	0
1451	U-15	14	Male	0	0	0	1	1	0	0
1452	U-15	14	Male	0	0	0	1	1	0	0
1453	U-15	15	Male	0	0	0	1	0	0	0
1454	U-15	12	Male	0	0	0	1	0	0	0
1455	U-15	12	Male	0	0	0	1	0	0	0
1456	U-15	13	Male	1	1	1	0	1	0	0
1457	U-15	12	Male	1	1	1	0	1	0	0
1458	U-15	13	Male	0	0	0	1	0	0	0
1459	U-15	13	Male	1	1	0	0	1	0	0
1460	U-15	13	Male	0	0	0	1	1	0	0
1461	U-15	13	Male	1	1	0	0	1	0	0
1462	U-15	14	Male	1	1	0	0	1	0	0
1463	U-15	13	Male	0	0	0	1	0	0	0
1464	U-15	13	Male	0	0	0	1	0	0	0
1465	U-15	13	Male	0	0	0	1	0	0	0
1466	U-15	12	Female	1	1	0	0	1	0	0
1467	U-15	13	Female	1	1	0	0	1	0	0
1468	U-15	12	Female	0	0	0	1	1	0	0
1469	U-15	14	Female	1	1	1	0	1	0	0
1470	U-15	12	Female	1	1	1	0	1	0	0
1471	U-15	13	Female	1	1	0	0	1	0	0
1472	U-15	12	Female	1	1	0	0	1	0	0
1473	U-15	14	Female	1	1	0	0	1	0	0
1474	U-15	14	Female	1	1	0	0	1	0	0
1475	U-15	15	Female	1	1	0	0	1	0	0
1476	U-15	13	Female	1	1	0	0	1	0	0
1477	U-15	12	Female	1	1	0	0	1	0	0
1478	U-15	15	Female	1	1	0	0	1	0	0
1479	U-15	13	Female	1	1	0	0	1	0	0
1480	U-15	12	Female	1	1	0	0	1	0	0
1481	U-15	12	Female	1	1	0	0	1	0	0
1482	U-15	13	Female	1	1	0	0	1	0	0
1483	U-15	13	Female	1	1	1	0	1	0	0
1484	U-15	15	Female	1	1	0	0	1	0	0
1485	U-15	14	Female	1	1	0	0	1	0	0
1486	U-15	14	Female	1	1	1	0	0	0	0
1487	U-15	15	Female	1	1	0	0	1	0	0
1488	U-15	14	Female	1	1	1	0	1	0	0
1489	U-15	14	Female	1	1	1	0	1	1	1
1490	U-15	15	Female	1	1	0	0	1	0	0
1491	U-15	15	Female	1	1	1	0	1	1	0
1492	U-15	13	Female	1	1	1	0	1	1	0
1493	U-15	14	Female	1	1	1	0	1	0	0
1494	U-15	14	Female	1	1	0	0	1	0	0
1495	U-15	15	Female	1	0	0	1	1	1	1
1496	U-15	14	Female	1	0	0	1	1	0	0
1497	U-15	13	Female	1	1	0	0	1	0	0
1498	U-15	14	Female	1	1	1	0	1	1	0
1499	U-15	13	Female	1	1	1	0	1	1	0
1500	U-15	13	Female	1	1	0	0	1	0	0
1501	U-15	13	Female	1	1	0	0	1	0	0
1502	U-15	12	Female	1	1	0	0	1	0	0
1503	U-15	12	Female	1	1	0	0	1	0	0
1504	U-15	13	Female	0	0	0	1	1	0	0
1505	U-15	13	Female	1	1	1	0	1	1	0
1506	U-15	14	Female	1	1	0	0	1	0	0
1507	U-15	14	Female	1	1	1	0	1	0	0
1508	U-15	13	Female	1	1	0	0	1	0	0
1509	U-15	13	Female	1	1	0	0	1	0	0
1510	U-15	14	Female	0	0	0	1	0	0	0
1511	U-15	14	Female	1	1	1	0	1	1	0
1512	U-15	15	Female	1	0	0	1	1	0	0
1513	U-15	14	Female	0	0	0	1	0	0	0
1514	U-15	14	Female	1	1	1	0	1	0	0
1515	U-15	12	Female	1	1	0	0	1	0	0
1516	U-15	13	Female	1	1	0	0	1	0	0
1517	U-15	15	Female	0	0	0	1	0	0	0
1518	U-15	14	Male	0	0	0	1	0	0	0
1519	U-15	14	Male	0	0	0	1	0	0	0
1520	U-15	12	Male	0	0	0	1	0	0	0
1521	U-15	14	Male	1	1	1	0	1	0	0
1522	U-15	14	Male	0	0	0	1	0	0	0
1523	U-15	14	Male	0	0	0	1	0	0	0
1524	U-15	14	Male	1	1	1	0	1	1	0
1525	U-15	15	Male	1	1	0	0	1	0	0
1526	U-15	14	Male	1	1	1	0	1	1	0
1527	U-15	13	Male	1	1	0	0	1	0	0
1528	U-15	14	Male	0	0	0	1	1	0	0
1529	U-15	14	Male	1	1	0	0	1	0	0
1530	U-15	14	Male	0	0	0	1	0	0	0
1531	U-15	15	Male	1	1	1	0	1	0	0
1532	U-15	15	Male	0	0	0	1	0	0	0
1533	U-15	14	Male	0	0	0	1	0	0	0
1534	U-15	12	Male	0	0	0	1	0	0	0
1535	U-15	13	Male	1	1	0	0	1	0	0
1536	U-15	11	Male	1	1	0	0	1	0	0
1537	U-15	14	Male	0	0	0	1	0	0	0
1538	U-15	13	Male	1	1	1	0	1	0	0
1539	U-15	14	Male	1	1	1	0	1	1	0
1540	U-15	14	Male	1	1	1	0	1	0	0
1541	U-15	13	Male	0	0	0	1	0	0	0
1542	U-15	14	Male	1	1	1	0	1	0	0
1543	U-15	13	Male	1	1	1	0	1	0	0
1544	U-15	13	Male	0	0	0	1	0	0	0
1545	U-15	14	Male	0	0	0	1	0	0	0
1546	U-15	13	Male	1	1	0	0	1	0	0
1547	U-15	13	Male	1	1	1	0	1	0	0
1548	U-15	14	Male	1	1	1	0	1	0	0
1549	U-15	13	Male	1	1	1	0	1	0	0
1550	U-15	14	Male	0	0	0	1	0	0	0
1551	U-15	14	Male	0	0	0	1	0	0	0
1552	U-15	13	Male	0	0	0	1	0	0	0
1553	U-15	14	Male	0	0	0	1	0	0	0
1554	U-15	13	Male	0	0	0	1	0	0	0
1555	U-15	14	Male	1	1	0	0	1	0	0
1556	U-15	15	Male	0	0	0	1	0	0	0
1557	U-15	15	Male	0	0	0	1	0	0	0
1558	U-15	13	Male	0	0	0	1	0	0	0
1559	U-15	15	Male	1	1	0	0	1	0	1
1560	U-15	12	Female	1	1	0	0	1	0	0
1561	U-15	12	Female	1	1	0	0	1	0	0
1562	U-15	12	Female	1	1	1	0	1	0	0
1563	U-15	13	Female	1	1	0	0	1	0	0
1564	U-15	12	Female	1	1	0	0	1	0	0
1565	U-15	13	Female	1	1	0	0	1	0	0
1566	U-15	15	Male	1	1	1	0	1	0	0
1567	U-15	12	Male	0	0	0	1	0	0	0
1568	U-15	13	Male	1	1	1	0	1	0	0
1569	U-15	14	Male	0	0	0	1	0	0	0
1570	U-15	14	Male	0	0	0	1	0	0	0
1571	U-15	14	Male	1	1	0	0	1	0	0
1572	U-15	14	Male	0	0	0	1	0	0	0
1573	U-15	14	Male	0	0	0	1	0	0	0
1574	U-15	14	Male	0	0	0	1	1	0	0
1575	U-15	14	Male	1	0	0	1	1	0	0
1576	U-15	15	Male	0	0	0	1	1	0	0
1577	U-15	14	Male	1	1	1	0	1	0	0
1578	U-15	13	Male	0	0	0	1	0	0	0
1579	U-15	13	Male	1	1	1	0	1	1	1
1580	U-15	13	Male	0	0	0	1	0	0	0
1581	U-15	14	Male	1	1	1	0	1	0	0
1582	U-15	12	Male	0	0	0	1	0	0	0
1583	U-15	12	Male	0	0	0	1	0	0	0
1584	U-15	12	Male	0	0	0	1	0	0	0
1585	U-15	12	Male	0	0	0	1	1	0	0
1586	U-15	13	Male	0	0	0	1	0	0	0
1587	U-15	13	Male	0	0	0	1	0	0	0
1588	U-15	12	Male	0	0	0	1	0	0	0
1589	U-15	12	Male	0	0	0	1	0	0	0
1590	U-15	13	Male	1	1	1	0	1	0	0
1591	U-15	12	Male	0	0	0	1	0	0	0
1592	U-15	12	Male	0	0	0	1	0	0	0
1593	U-15	12	Male	0	0	0	1	0	0	0
1594	U-15	14	Male	0	0	0	1	1	0	0
1595	U-15	14	Male	0	0	0	1	1	0	0
1596	U-15	14	Male	0	0	0	1	0	0	0
1597	U-15	13	Male	1	1	1	0	1	1	0
1598	U-15	13	Male	0	0	0	1	0	0	0
1599	U-15	13	Male	0	0	0	1	0	0	0
1600	U-15	14	Male	1	1	1	0	1	1	0
1601	U-15	14	Male	1	1	1	0	1	0	0
1602	U-15	15	Male	1	1	1	0	1	1	0
1603	U-15	15	Male	0	0	0	1	0	0	0
1604	U-15	14	Male	1	1	1	0	1	0	0
1605	U-15	14	Male	1	1	0	0	1	0	0
1606	U-15	14	Male	1	1	1	0	1	0	0
1607	U-15	15	Male	1	1	1	0	1	1	0
1608	U-15	14	Male	1	0	0	1	1	1	0
1609	U-15	12	Female	1	1	0	0	1	0	0
1610	U-15	12	Female	1	1	0	0	1	0	0
1611	U-15	12	Female	1	1	0	0	1	0	0
1612	U-15	12	Female	1	1	0	0	1	0	0
1613	U-15	13	Female	1	1	1	0	1	0	0
1614	U-15	12	Female	1	1	0	0	1	0	0
1615	U-15	13	Female	1	1	0	0	1	0	0
1616	U-15	13	Female	1	1	0	0	1	0	0
1617	U-15	12	Female	1	1	0	0	1	0	0
1618	U-15	12	Female	1	1	0	0	1	0	0
1619	U-15	12	Female	1	1	0	0	1	0	0
1620	U-15	14	Female	1	1	0	0	1	0	0
1621	U-15	13	Female	1	1	0	0	1	0	0
1622	U-15	13	Female	1	1	0	0	1	0	0
1623	U-15	12	Female	1	1	0	0	1	0	0
1624	U-15	13	Female	1	1	0	0	1	0	1
1625	U-15	13	Female	1	1	0	0	1	0	0
1626	U-15	13	Female	1	1	0	0	1	0	0
1627	U-15	13	Female	1	1	1	0	1	0	0
1628	U-15	13	Female	1	0	0	1	1	1	0
1629	U-15	12	Female	1	1	0	0	1	0	0
1630	U-15	14	Female	1	1	1	0	1	0	0
1631	U-15	13	Female	1	1	0	0	1	0	0
1632	U-15	13	Female	1	1	1	0	1	0	0
1633	U-15	14	Female	1	1	0	0	1	0	0
1634	U-15	15	Female	1	1	1	0	1	0	0
1635	U-15	14	Female	1	1	0	0	1	0	0
1636	U-15	14	Female	1	1	0	0	1	0	0
1637	U-15	14	Female	1	1	0	0	1	0	0
1638	U-15	14	Female	1	1	0	0	1	0	0
1639	U-15	14	Male	0	0	0	1	0	0	0
1640	U-15	12	Male	1	1	1	0	1	1	0
1641	U-15	15	Male	1	1	0	0	1	0	0
1642	U-15	12	Male	0	0	0	1	0	0	0
1643	U-15	14	Male	1	1	1	0	1	0	0
1644	U-15	14	Male	1	1	1	0	1	0	0
1645	U-15	14	Male	0	0	0	0	0	0	0
1646	U-15	14	Male	0	0	0	0	0	0	0
1647	U-15	15	Male	0	0	0	0	0	0	0
1648	U-15	13	Male	0	0	0	0	0	0	0
1649	U-15	14	Male	1	1	0	0	1	0	0
1650	U-15	13	Male	0	0	0	0	0	0	0
1651	U-15	13	Male	1	0	0	1	1	0	0
1652	U-15	14	Female	1	1	1	0	1	0	0
1653	U-15	15	Female	1	1	0	0	1	0	0
1654	U-15	13	Female	1	1	0	0	1	0	0
1655	U-15	14	Female	1	1	0	0	1	0	0
1656	U-15	13	Female	1	1	1	0	1	0	0
1657	U-15	14	Female	1	1	1	0	1	0	0
1658	U-15	14	Female	1	1	0	0	1	0	0
1659	U-15	14	Female	1	1	0	0	1	0	0
1660	U-15	14	Female	1	1	1	0	1	0	0
1661	U-15	14	Female	1	1	0	0	1	0	0
1662	U-15	12	Female	1	1	0	0	1	0	0
1663	U-15	12	Female	1	1	0	0	1	0	0
1664	U-15	14	Female	1	1	0	0	1	0	0
1665	U-15	14	Female	1	1	0	0	1	0	0
1666	U-15	12	Female	1	1	0	0	1	0	0
1667	U-15	12	Female	1	1	0	0	1	0	0
1668	U-15	13	Female	1	1	0	0	1	0	0
1669	U-15	14	Female	1	1	0	0	1	0	0
1670	U-15	13	Female	1	1	0	0	1	0	0
1671	U-15	13	Female	1	1	0	0	1	0	0
1672	U-15	13	Female	1	1	0	0	1	0	0
1673	U-15	14	Female	1	1	0	0	1	0	0
1674	U-15	13	Female	1	1	0	0	1	0	0
1675	U-15	15	Female	1	1	0	0	1	0	0
1676	U-15	15	Female	1	1	1	0	1	0	0
1677	U-15	13	Female	1	1	1	0	1	0	0
1678	U-15	14	Female	1	1	1	0	1	0	0
1679	U-15	15	Female	1	1	1	0	1	0	0
1680	U-15	14	Female	1	1	0	0	1	0	0
1681	U-15	13	Female	1	1	0	0	1	0	0
1682	U-15	12	Female	1	1	0	0	1	0	0
1683	U-15	14	Female	1	1	0	0	1	0	0
1684	U-15	13	Female	1	1	0	0	1	0	0
1685	U-15	12	Female	1	1	0	0	1	0	0
1686	U-15	14	Female	1	1	0	0	1	0	0
1687	U-15	14	Female	1	1	0	0	1	0	0
1688	U-15	15	Male	1	1	1	0	1	0	0
1689	U-15	14	Male	1	1	1	0	1	0	0
1690	U-15	13	Male	0	0	0	0	0	0	0
1691	U-15	12	Male	1	1	0	0	1	0	0
1692	U-15	13	Male	1	1	1	0	1	1	0
1693	U-15	14	Male	1	1	0	0	1	0	0
1694	U-15	14	Male	0	0	0	0	0	0	0
1695	U-15	13	Male	0	0	0	0	0	0	0
1696	U-15	14	Male	1	0	0	1	1	1	0
1697	U-15	15	Male	0	0	0	0	0	0	0
1698	U-15	14	Male	0	0	0	0	0	0	0
1699	U-15	13	Female	1	1	0	0	1	0	0
1700	U-15	12	Female	1	1	0	0	1	0	0
1701	U-15	12	Female	1	1	0	0	1	0	0
1702	U-15	12	Female	1	1	1	0	1	1	0
1703	U-15	13	Female	1	1	0	0	1	0	0
1704	U-15	12	Female	1	1	0	0	1	0	0
1705	U-15	14	Female	1	1	1	0	1	1	0
1706	U-15	14	Female	1	1	0	0	1	0	0
1707	U-15	14	Female	1	1	0	0	1	0	0
1708	U-15	15	Female	1	1	1	0	1	0	0
1709	U-15	14	Female	1	1	1	0	1	1	0
1710	U-15	15	Female	1	0	0	1	1	1	0
1711	U-15	14	Female	1	1	1	0	1	1	0
1712	U-15	15	Female	1	1	1	0	1	1	0
1713	U-15	14	Female	1	1	1	0	1	1	0
1714	U-15	14	Female	0	0	0	1	1	0	0
1715	U-15	15	Female	1	1	1	0	1	1	0
1716	U-15	14	Female	1	0	0	1	1	0	0
1717	U-15	14	Female	1	1	1	0	1	1	0
1718	U-15	14	Female	1	1	1	0	1	1	0
1719	U-15	13	Female	1	1	1	0	1	0	0
1720	U-15	13	Female	1	1	1	0	1	0	0
1721	U-15	13	Female	1	1	1	0	1	0	0
1722	U-15	13	Female	1	1	1	0	1	0	0
1723	U-15	13	Female	1	1	1	0	1	0	0
1724	U-15	13	Female	1	1	1	0	1	0	0
1725	U-15	12	Female	1	1	0	0	1	0	0
1726	U-15	13	Female	1	1	0	0	1	0	0
1727	U-15	12	Female	1	1	0	0	1	0	0
1728	U-15	12	Female	1	1	1	0	1	0	0
1729	U-15	13	Female	1	1	0	0	1	0	0
1730	U-15	13	Female	1	1	0	0	1	0	0
1731	U-15	12	Female	1	1	0	0	1	0	0
1732	U-15	14	Female	1	1	0	0	1	0	0
1733	U-15	15	Female	1	1	1	0	1	0	0
1734	U-15	15	Female	1	0	0	1	1	1	0
1735	U-15	15	Female	1	1	1	0	1	0	0
1736	U-15	14	Female	1	1	1	0	1	0	0
1737	U-15	15	Female	1	1	1	0	1	1	0
1738	U-15	14	Female	1	1	0	0	1	0	0
1739	U-15	13	Female	1	1	0	0	1	0	0
1740	U-15	13	Female	1	1	0	0	1	0	0
1741	U-15	14	Female	1	1	0	0	1	0	0
1742	U-15	14	Female	1	1	1	0	1	1	0
1743	U-15	14	Female	1	1	1	0	1	0	0
1744	U-15	13	Female	1	1	1	0	1	1	0
1745	U-15	13	Female	0	0	0	1	1	0	0
1746	U-15	14	Female	1	1	0	0	1	0	0
1747	U-15	15	Female	1	1	1	0	1	0	0
1748	U-15	14	Female	1	1	0	0	1	0	0
1749	U-15	15	Female	1	1	1	0	1	1	0
1750	U-15	14	Female	1	1	1	0	1	0	0
1751	U-15	14	Female	1	1	0	0	1	0	0
1752	U-15	14	Female	1	1	0	0	1	0	0
1753	U-15	14	Female	1	0	0	1	1	1	0
1754	U-15	12	Male	0	0	0	0	0	0	0
1755	U-15	15	Male	0	0	0	1	1	0	0
1756	U-15	15	Male	1	1	1	0	1	0	0
1757	U-15	12	Male	0	0	0	0	0	0	0
1758	U-15	14	Male	0	0	0	1	0	0	0
1759	U-15	13	Male	0	0	0	0	0	0	0
1760	U-15	12	Male	1	1	0	0	1	0	0
1761	U-15	14	Male	1	1	0	0	1	0	0
1762	U-15	14	Male	1	1	0	0	1	0	0
1763	U-15	14	Male	0	0	0	1	1	0	0
1764	U-15	13	Male	0	0	0	0	0	0	0
1765	U-15	14	Male	1	1	1	0	1	0	0
1766	U-15	13	Male	0	0	0	0	0	0	0
1767	U-15	14	Male	1	1	1	0	1	0	0
1768	U-15	14	Male	1	1	1	0	1	1	0
1769	U-15	14	Male	0	0	0	0	0	0	0
1770	U-15	12	Male	1	1	1	0	1	0	0
1771	U-15	14	Male	1	1	1	0	1	0	0
1772	U-15	12	Male	0	0	0	0	0	0	0
1773	U-15	13	Male	1	1	0	0	1	0	0
1774	U-15	14	Male	1	1	1	0	1	0	0
1775	U-15	14	Male	0	0	0	1	0	0	0
1776	U-15	14	Male	1	1	1	0	1	1	0
1777	U-15	13	Male	0	0	0	0	0	0	0
1778	U-15	12	Male	1	1	0	0	1	0	0
1779	U-15	12	Male	1	1	1	0	1	0	0
1780	U-15	13	Male	0	0	0	1	1	0	0
1781	U-15	13	Female	1	1	0	0	1	0	0
1782	U-15	12	Female	1	1	0	0	1	0	0
1783	U-15	12	Female	1	1	0	0	1	0	0
1784	U-15	14	Female	1	1	0	0	1	0	0
1785	U-15	15	Female	1	1	0	0	1	1	1
1786	U-15	12	Female	1	1	0	0	1	0	0
1787	U-15	14	Female	1	1	1	0	1	0	0
1788	U-15	13	Female	0	0	0	1	1	0	0
1789	U-15	13	Female	1	1	0	0	1	1	0
1790	U-15	12	Female	1	1	0	0	1	0	0
1791	U-15	15	Female	0	0	0	1	0	0	0
1792	U-15	14	Female	1	1	1	0	1	0	0
1793	U-15	14	Female	1	1	0	0	1	0	0
1794	U-15	12	Female	1	1	0	0	1	0	0
1795	U-15	14	Female	1	1	0	0	1	0	0
1796	U-15	12	Male	0	0	0	0	0	0	0
1797	U-15	13	Male	0	0	0	0	0	0	0
1798	U-15	14	Male	1	0	0	1	1	1	0
1799	U-15	12	Male	1	1	0	0	1	0	0
1800	U-15	13	Male	1	1	1	0	1	0	0
1801	U-15	12	Male	1	1	0	0	1	0	0
1802	U-15	12	Male	1	1	0	0	1	0	0
1803	U-15	14	Male	1	1	1	0	1	0	0
1804	U-15	13	Male	0	0	0	0	0	0	0
1805	U-15	14	Male	1	1	0	0	1	0	0
1806	U-15	14	Female	1	1	1	0	1	1	0
1807	U-15	15	Female	0	0	0	1	0	0	0
1808	U-15	14	Female	1	1	0	0	1	0	0
1809	U-15	15	Female	1	1	1	0	1	1	1
1810	U-15	15	Female	1	1	0	0	1	0	0
1811	U-15	13	Female	1	1	0	0	1	0	0
1812	U-15	12	Female	1	1	0	0	1	0	0
1813	U-15	13	Female	1	1	0	0	1	0	1
1814	U-15	13	Female	1	1	0	0	1	0	0
1815	U-15	13	Female	1	1	1	0	1	0	0
1816	U-15	13	Female	1	1	0	0	1	0	0
1817	U-15	14	Male	1	1	0	0	1	0	0
1818	U-15	14	Male	0	0	0	0	0	0	0
1819	U-15	14	Male	1	1	1	0	1	1	0
1820	U-15	14	Male	1	1	0	0	1	0	0
1821	U-15	13	Male	0	0	0	0	0	0	0
1822	U-15	13	Male	0	0	0	1	0	0	0
1823	U-15	13	Male	1	1	1	0	1	1	0
1824	U-15	13	Male	0	0	0	0	0	0	0
1825	U-15	13	Male	0	0	0	1	1	0	0
1826	U-15	13	Male	0	0	0	0	0	0	0
1827	U-15	13	Male	1	1	1	0	1	1	0
1828	U-15	13	Male	0	0	0	0	0	0	0
1829	U-15	13	Male	0	0	0	0	0	0	0
1830	U-15	12	Male	0	0	0	0	0	0	0
1831	U-15	12	Male	0	0	0	0	0	0	0
1832	U-15	12	Male	1	1	1	0	1	0	0
1833	U-15	12	Male	0	0	0	0	0	0	0
1834	U-15	12	Male	0	0	0	0	0	0	0
1835	U-15	13	Female	1	1	0	0	1	0	0
1836	U-15	13	Female	1	1	0	0	1	0	0
1837	U-15	12	Female	1	1	0	0	1	0	0
1838	U-15	13	Female	1	1	0	0	1	0	0
1839	U-15	13	Female	1	1	0	0	1	0	0
1840	U-15	13	Female	1	1	0	0	1	0	0
1841	U-15	14	Female	1	1	0	0	0	0	0
1842	U-15	14	Female	1	1	1	0	1	1	0
1843	U-15	14	Female	1	1	0	0	1	0	0
1844	U-15	15	Female	1	1	0	0	0	0	0
1845	U-15	14	Female	1	1	0	0	0	0	0
1846	U-15	13	Male	0	0	0	0	0	0	0
1847	U-15	13	Male	1	1	0	0	1	0	0
1848	U-15	13	Male	0	0	0	0	0	0	0
1849	U-15	14	Male	0	0	0	0	0	0	0
1850	U-15	12	Male	1	1	0	0	1	0	0
1851	U-15	12	Male	0	0	0	0	0	0	0
1852	U-15	12	Male	0	0	0	0	0	0	0
1853	U-15	14	Male	1	0	0	1	1	1	0
1854	U-15	12	Male	0	0	0	1	1	0	0
1855	U-15	12	Male	0	0	0	0	0	0	0
1856	U-15	12	Male	0	0	0	1	0	0	0
1857	U-15	12	Male	0	0	0	0	0	0	0
1858	U-15	13	Male	1	1	0	0	1	0	0
1859	U-15	14	Male	1	1	0	0	1	0	0
1860	U-15	13	Male	0	0	0	0	0	0	0
1861	U-15	13	Female	1	1	1	0	1	1	0
1862	U-15	13	Female	1	1	0	0	0	0	0
1863	U-15	12	Female	1	1	0	0	1	1	0
1864	U-15	13	Female	1	1	1	0	1	1	0
1865	U-15	13	Female	0	0	0	1	1	0	0
1866	U-15	12	Female	0	0	0	1	0	0	0
1867	U-15	13	Female	1	1	1	0	1	0	0
1868	U-15	13	Female	1	1	1	0	1	1	0
1869	U-15	13	Female	1	0	0	1	1	0	0
1870	U-15	13	Female	1	1	0	0	1	0	0
1871	U-15	13	Female	1	1	1	0	1	0	0
1872	U-15	12	Female	1	1	0	0	0	0	0
1873	U-15	13	Female	1	1	0	0	0	0	0
1874	U-15	13	Female	1	1	0	0	0	0	0
1875	U-15	14	Female	1	1	0	0	1	0	0
1876	U-15	13	Female	1	1	0	0	0	0	0
1877	U-15	14	Female	1	1	1	0	1	1	0
1878	U-15	13	Female	1	0	0	1	1	1	0
1879	U-15	14	Female	1	1	0	0	0	0	0
1880	U-15	14	Female	1	1	0	0	0	0	0
1881	U-15	13	Female	1	0	0	1	1	1	0
1882	U-15	13	Female	1	1	1	0	1	1	0
1883	U-15	14	Female	1	1	0	0	0	0	0
1884	U-15	12	Female	1	1	0	0	0	0	0
1885	U-15	12	Female	1	1	0	0	0	0	0
1886	U-15	12	Female	1	1	0	0	0	0	0
1887	U-15	13	Female	1	1	0	0	1	0	0
1888	U-15	12	Female	1	1	1	0	1	0	0
1889	U-15	13	Female	1	1	0	0	1	0	0
1890	U-15	12	Female	1	1	0	0	0	0	0
1891	U-15	13	Female	1	1	0	0	0	0	0
1892	U-15	13	Female	1	1	0	0	0	0	0
1893	U-15	13	Female	1	1	0	0	1	0	0
1894	U-15	13	Female	1	1	0	0	0	0	0
1895	U-15	12	Female	1	1	0	0	1	0	0
1896	U-15	13	Female	1	1	1	0	1	0	0
1897	U-15	12	Female	1	1	0	0	0	0	0
1898	U-15	13	Female	1	1	1	0	1	0	0
1899	U-15	12	Female	1	1	1	0	1	0	0
1900	U-15	12	Female	1	1	1	0	1	0	0
1901	U-15	13	Female	1	1	1	0	1	0	0
1902	U-15	13	Female	1	1	1	0	1	0	0
1903	U-15	13	Female	1	1	1	0	1	0	0
1904	U-15	13	Female	1	1	0	0	0	0	0
1905	U-15	14	Female	1	1	0	0	0	0	0
1906	U-15	14	Female	1	1	0	0	1	0	0
1907	U-15	13	Female	1	1	0	0	0	0	0
1908	U-15	14	Female	1	1	0	0	0	0	0
1909	U-15	14	Female	1	1	0	0	0	0	0
1910	U-15	13	Female	1	1	0	0	0	0	0
1911	U-15	14	Female	1	1	1	0	1	0	0
1912	U-15	14	Male	0	0	0	0	0	0	0
1913	U-15	13	Male	0	0	0	0	0	0	0
1914	U-15	12	Male	1	1	0	0	1	0	0
1915	U-15	15	Male	0	0	0	1	1	0	0
1916	U-15	13	Male	0	0	0	0	0	0	0
1917	U-15	13	Male	0	0	0	1	1	0	0
1918	U-15	13	Male	0	0	0	0	0	0	0
1919	U-15	14	Male	0	0	0	0	0	0	0
1920	U-15	15	Male	0	0	0	0	0	0	0
1921	U-15	13	Male	0	0	0	0	0	0	0
1922	U-15	13	Male	0	0	0	0	0	0	0
1923	U-15	13	Male	0	0	0	0	0	0	0
1924	U-15	13	Male	1	0	0	1	1	0	0
1925	U-15	13	Male	0	0	0	0	0	0	0
1926	U-15	13	Male	0	0	0	0	0	0	0
1927	U-15	14	Male	1	1	1	0	1	0	0
1928	U-15	14	Male	1	1	1	0	1	0	0
1929	U-15	12	Female	1	1	0	0	1	0	0
1930	U-15	12	Female	0	0	0	1	1	0	0
1931	U-15	15	Female	1	1	0	0	1	0	0
1932	U-15	13	Female	1	1	0	0	1	0	0
1933	U-15	12	Female	1	1	0	0	0	0	0
1934	U-15	12	Female	1	1	1	0	1	1	0
1935	U-15	12	Female	1	1	0	0	0	0	0
1936	U-15	13	Female	1	1	1	0	1	0	0
1937	U-15	14	Female	1	1	1	0	1	0	0
1938	U-15	14	Female	1	1	1	0	1	1	0
1939	U-15	13	Female	1	1	1	0	1	0	0
1940	U-15	14	Female	1	1	1	0	1	1	0
1941	U-15	14	Female	1	1	1	0	1	0	0
1942	U-15	14	Female	1	1	0	0	0	0	0
1943	U-15	12	Female	1	1	0	0	0	0	0
1944	U-15	12	Female	1	1	1	0	1	1	0
1945	U-15	13	Female	1	1	0	0	0	0	0
1946	U-15	15	Female	1	1	1	0	1	0	0
1947	U-15	15	Female	1	1	0	0	0	0	0
1948	U-15	14	Female	1	1	0	0	0	0	0
1949	U-15	13	Female	1	1	1	0	1	1	0
1950	U-15	15	Female	0	0	0	1	1	0	0
1951	U-15	14	Female	1	1	0	0	0	0	0
1952	U-15	12	Female	1	1	1	0	1	0	0
1953	U-15	12	Female	1	1	0	0	0	0	0
1954	U-15	14	Female	1	1	1	0	1	0	0
1955	U-15	13	Female	1	1	0	0	0	0	0
1956	U-15	14	Female	0	0	0	1	1	0	0
1957	U-15	13	Female	1	1	1	0	1	0	0
1958	U-15	14	Female	1	1	1	0	1	0	0
1959	U-15	13	Female	1	1	0	0	1	0	1
1960	U-15	14	Female	1	1	0	0	1	1	0
1961	U-15	13	Female	1	1	1	0	1	0	0
1962	U-15	14	Female	0	0	0	1	0	0	0
1963	U-15	14	Female	1	1	0	0	1	0	0
1964	U-15	14	Female	1	1	0	0	1	0	0
1965	U-15	13	Female	1	1	1	0	1	0	0
1966	U-15	14	Female	0	0	0	1	1	0	0
1967	U-15	13	Female	1	1	1	0	1	0	0
1968	U-15	13	Female	0	0	0	1	1	0	0
1969	U-15	13	Female	0	0	0	1	0	0	0
1970	U-15	12	Female	1	1	0	0	0	0	0
1971	U-15	13	Female	1	1	1	0	1	1	0
1972	U-15	13	Female	1	1	0	0	1	0	0
1973	U-15	13	Female	1	1	1	0	1	0	0
1974	U-15	14	Female	1	1	1	0	1	0	0
1975	U-15	12	Female	1	1	0	0	1	0	0
1976	U-15	12	Male	1	1	1	0	1	1	0
1977	U-15	12	Male	1	1	1	0	1	1	0
1978	U-15	13	Male	0	0	0	0	0	0	0
1979	U-15	13	Male	1	1	0	0	1	0	0
1980	U-15	14	Male	1	1	1	0	1	1	0
1981	U-15	12	Male	0	0	0	0	0	0	0
1982	U-15	12	Male	0	0	0	1	1	0	0
1983	U-15	13	Male	0	0	0	0	0	0	0
1984	U-15	12	Male	1	1	1	0	1	0	0
1985	U-15	12	Male	0	0	0	0	0	0	0
1986	U-15	14	Male	1	1	0	0	1	0	0
1987	U-15	13	Male	0	0	0	0	0	0	0
1988	U-15	13	Male	1	1	0	0	1	0	0
1989	U-15	15	Male	1	1	0	0	1	0	0
1990	U-15	12	Male	0	0	0	1	1	0	0
1991	U-15	14	Male	0	0	0	0	0	0	0
1992	U-15	14	Male	0	0	0	0	0	0	0
1993	U-15	14	Male	0	0	0	0	0	0	0
1994	U-15	14	Male	0	0	0	0	0	0	0
1995	U-15	13	Male	0	0	0	0	0	0	0
1996	U-15	15	Male	1	1	1	0	1	1	0
1997	U-15	13	Male	0	0	0	0	0	0	0
1998	U-15	14	Male	0	0	0	0	0	0	0
1999	U-15	14	Male	1	0	0	1	1	0	0
[truncated: 748 more rows]
